# Supplementary material for: Direct stimulation of ERBB2 highlights a novel cytostatic signaling pathway driven by the receptor Thr701 phosphorylation
Source: Sci Rep. 2020 Oct 9;10:16906. doi: 10.1038/s41598-020-73835-1 (PMC7547737; doi:10.1038/s41598-020-73835-1)
Supplement: Supplementary file 2 — Supplementary Table S1. [file 41598_2020_73835_MOESM2_ESM.xlsx]

## Sheet: TZ, exp 1
Protein IDs	Protein names	Gene names	Mol. weight [kDa]	Sequence length	Score	Intensity Fab_2a	Intensity Fab_2b	Intensity Fab_2c	Intensity Starv_2a	Intensity Starv_2b	Intensity Starv_2c	Intensity TZ_2a	Intensity TZ_2b	Intensity TZ_2c
F5GZS6;J3KPF3;P08195-2;P08195-3;P08195;P08195-4;H0YFS2;F5H0E2;F5H867;F5GZR9;H0YFX4;F5GZI0	4F2 cell-surface antigen heavy chain	SLC3A2	64.872	599	70	40799000	38387000	28960000	105970000	106630000	57808000	111060000	114400000	121380000
Q9UBM7;E9PRL8;E9PQ71;E9PIP9;E9PJ54;E9PM00	7-dehydrocholesterol reductase	DHCR7	54.489	475	18.412	5995400	5413600	5481700	24900000	25511000	27176000	0	17220000	19634000
P63261;P60709;I3L3I0;I3L1U9;I3L4N8;A6NL76;P68133;P68032;G5E9R0;K7EM38;E7EVS6;I3L3R2;J3KT65;P63267-2;P63267;P62736;C9JUM1;C9JZR7;P0CG39;Q6S8J3;P0CG38;A5A3E0;F8WCH0;C9JTX5;F8WB63;B8ZZJ2;C9JFL5;F6UVQ4;F6QUT6;Q9BYX7	Actin, cytoplasmic 2;Actin, cytoplasmic 2, N-terminally processed;Actin, cytoplasmic 1;Actin, cytoplasmic 1, N-terminally processed;Actin, alpha skeletal muscle;Actin, alpha cardiac muscle 1;Actin, gamma-enteric smooth muscle;Actin, aortic smooth muscle	ACTG1;ACTB;ACTA1;ACTC1;ACTG2;ACTA2	41.792	375	52.287	66443000	54531000	48345000	69046000	27989000	22327000	116710000	119920000	131890000
P05141;Q9H0C2	ADP/ATP translocase 2;ADP/ATP translocase 2, N-terminally processed	SLC25A5	32.852	298	200.93	520440000	480710000	478680000	1102300000	1149700000	890720000	867930000	1221800000	618950000
P12236;P12235;V9GYG0	ADP/ATP translocase 3;ADP/ATP translocase 3, N-terminally processed;ADP/ATP translocase 1	SLC25A6;SLC25A4	32.866	298	36.924	21959000	25978000	26278000	48961000	80865000	52604000	68125000	88084000	75753000
A0A087WXM8;P50895;K7ENU8;K7ERB7	Basal cell adhesion molecule	BCAM	63.693	588	102.25	112490000	91683000	99817000	178580000	255840000	164860000	335700000	424670000	390950000
Q562R1	Beta-actin-like protein 2	ACTBL2	42.003	376	22.764	0	0	0	0	0	0	43987000	0	0
V9GYZ6;P07814	Bifunctional glutamate/proline--tRNA ligase;Glutamate--tRNA ligase;Proline--tRNA ligase	EPRS	109.04	968	12.19	315480	0	0	20282000	18576000	14880000	19705000	15643000	3633500
F5GXJ9;Q13740-2;Q13740	CD166 antigen	ALCAM	59.528	532	26.195	17511000	14913000	13457000	13070000	7113900	9456800	45474000	28679000	25711000
F8W1B3;Q8WUD6-2;Q8WUD6	Cholinephosphotransferase 1	CHPT1	44.258	398	15.12	4287100	3509300	3310000	6247200	4922600	4871300	12079000	6658600	13469000
A0A087WVQ6;Q00610-2;Q00610	Clathrin heavy chain 1	CLTC	192.06	1679	12.463	706760	0	600810	2330300	0	0	17373000	11901000	15333000
Q14126	Desmoglein-2	DSG2	122.29	1118	15.756	7399100	6941200	0	4371000	5503200	3908500	15082000	3117700	7052700
P15924-3;P15924;P15924-2	Desmoplakin	DSP	278.91	2428	40.379	45189000	3791800	263680000	148110000	299720000	430010000	109210000	506480000	136540000
O14672;O14672-2;H0YNC5	Disintegrin and metalloproteinase domain-containing protein 10	ADAM10	84.141	748	59.889	38358000	37356000	29260000	38592000	21356000	23565000	108570000	76839000	59686000
P78527;P78527-2	DNA-dependent protein kinase catalytic subunit	PRKDC	469.08	4128	279.06	124440000	127320000	139750000	275420000	306370000	328470000	141850000	129630000	131830000
Q14118	Dystroglycan;Alpha-dystroglycan;Beta-dystroglycan	DAG1	97.44	895	41.384	28170000	25883000	26997000	35977000	27810000	25112000	56645000	72556000	60266000
P49792;F8WBP7	E3 SUMO-protein ligase RanBP2	RANBP2	358.2	3224	36.084	24985000	32882000	22920000	4319500	9570000	1886200	22422000	24400000	44452000
P54753	Ephrin type-B receptor 3	EPHB3	110.33	998	6.0741	0	0	0	13380000	7134500	6522900	10432000	7198100	7514600
Q96L35;P54760;J3KR66;Q5JY90;U3NG26;F8W9W0;C9JXA2;B1AKC9;F8VP57;B7ZKW7;B7ZKJ3;A0A0B4J1T8;Q9UF33-2;Q9UF33-3;P54760-2;P54762-5;Q06187;Q06187-2;P54756-3;P29317;P29320;P54762;P29323-2;P29323-3;Q15375-2;Q15375-4;Q15375;P29322;P54756-2;Q9UF33;P54756;P29323	Ephrin type-B receptor 4	EPHB4	102.56	935	18.366	10497000	11691000	10541000	16912000	5239500	15079000	32569000	31101000	15119000
E9PFD7;P00533;Q504U8;P00533-2;P00533-4;P00533-3;C9JYS6;A0A1W2PRR9	Epidermal growth factor receptor	EGFR	129.17	1165	53.398	50697000	36538000	35954000	116990000	96144000	92535000	109110000	62896000	76289000
A0A075B730;A0A087X1U6;P58107	Epiplakin	EPPK1	553.12	5063	29.203	7914900	6830400	4798900	3542000	9759100	7650000	13785000	17258000	14979000
Q08345-2;Q08345-6;Q08345;Q08345-5;A0A0G2JNZ7;A0A0A0MSX3;A2ABM8;A0A140T972;H0YAH6;A0A0G2JI85	Epithelial discoidin domain-containing receptor 1	DDR1	97.173	876	26.636	29310000	7675500	6470000	53421000	40727000	36097000	26831000	11220000	12383000
O14980	Exportin-1	XPO1	123.38	1071	17.379	17269000	10761000	6079200	22637000	18009000	16472000	9526400	15776000	8150800
P55060-4;P55060-3;P55060;P55060-2	Exportin-2	CSE1L	103.88	915	56.147	5701900	3369000	0	41684000	25346000	13882000	45752000	19473000	6477500
A0A0U1RQF0;P49327	Fatty acid synthase;[Acyl-carrier-protein] S-acetyltransferase;[Acyl-carrier-protein] S-malonyltransferase;3-oxoacyl-[acyl-carrier-protein] synthase;3-oxoacyl-[acyl-carrier-protein] reductase;3-hydroxyacyl-[acyl-carrier-protein] dehydratase;Enoyl-[acyl-carrier-protein] reductase;Oleoyl-[acyl-carrier-protein] hydrolase	FASN	273.2	2509	68.845	63367000	53764000	23879000	66693000	59939000	64519000	109380000	84479000	58604000
E9PNW8;Q8WVX9	Fatty acyl-CoA reductase 1	FAR1	37.481	335	12.27	9107100	5316100	0	8797600	13297000	4941000	6131700	5706000	4383300
E7EN95;O75369-5;O75369-4;O75369-7;O75369-6;O75369-3;O75369-2;O75369-9;O75369;O75369-8	Filamin-B	FLNB	256.28	2409	42.256	2803600	5805300	4075800	1015700	1192700	482490	24957000	29817000	32789000
H7BXD8;E9PN19;F6V2D4;O00214;O00214-2	Galectin;Galectin-8	LGALS8	19.569	175	11.697	1992600	2007600	1032200	4518700	4493800	3068200	7858400	5345600	4375400
P09382;F8WEI7	Galectin-1	LGALS1	14.716	135	13.98	3059600	6917700	7954700	29922000	20319000	39446000	14503000	65204000	44249000
E7EUT5;P04406-2;P04406	Glyceraldehyde-3-phosphate dehydrogenase	GAPDH	27.87	260	11.142	0	0	0	10039000	9663700	2046000	6398900	6187400	8969400
P07900;P07900-2;Q14568;Q58FF8	Heat shock protein HSP 90-alpha;Putative heat shock protein HSP 90-alpha A2;Putative heat shock protein HSP 90-beta 2	HSP90AA1;HSP90AA2;HSP90AB2P	84.659	732	6.7308	0	0	0	25365000	9449200	8889000	11392000	4654200	5493300
P08238;Q58FF7	Heat shock protein HSP 90-beta	HSP90AB1	83.263	724	25.691	17830000	13147000	9276400	23423000	28371000	30619000	20876000	23343000	28825000
Q86YZ3	Hornerin	HRNR	282.39	2850	12.544	2024700	1193700	7567700	6121800	14572000	10105000	7442100	7822600	8333400
A0A0A0MS08;P01857;A0A0A0MS07;A0A286YFJ8;P01861	Ig gamma-1 chain C region	IGHG1	43.911	399	120.25	2572900000	2505600000	2302400000	1425900000	3104400000	2769100000	7584900000	6289700000	6516600000
A0A286YES1;P01860;A0A286YEY4;P01859	Ig gamma-3 chain C region;Ig gamma-2 chain C region	IGHG3;IGHG2	49.021	446	17.521	1795800	0	0	4553000	3869200	8060000	83828000	73652000	66266000
P01834	Ig kappa chain C region	IGKC	11.765	107	230.76	347420000	266060000	224390000	318940000	266060000	252130000	1250100000	1441200000	1970400000
O75054;O75054-2	Immunoglobulin superfamily member 3	IGSF3	135.19	1194	13.538	8072000	7028600	5410700	2965500	2683800	5994500	0	4008600	0
C9J8Z4;Q969P0-3;Q969P0	Immunoglobulin superfamily member 8	IGSF8	32.284	301	30.906	7461400	7803300	0	10930000	2330100	22640000	47372000	45431000	51922000
Q14974;J3KTM9;Q14974-2;J3QR48;J3QKQ5	Importin subunit beta-1	KPNB1	97.169	876	24.499	5332400	2477900	2870100	19404000	20393000	11418000	18693000	14386000	20046000
Q96P70	Importin-9	IPO9	115.96	1041	67.542	152370	6877800	1451000	3385700	15185000	10022000	10990000	36070000	65809000
Q86X91;Q13308-5;Q13308-3;Q13308-4;Q13308-2;Q13308;Q13308-6;H7C5L0	Inactive tyrosine-protein kinase 7	PTK7	50.445	459	18.784	20266000	20276000	23038000	26326000	28463000	14153000	38278000	21813000	38206000
P06756-3;P06756-2;P06756	Integrin alpha-V;Integrin alpha-V heavy chain;Integrin alpha-V light chain	ITGAV	111.13	1002	30.033	17388000	24744000	22539000	25698000	33066000	33692000	49398000	56613000	48409000
E7ESS4;P05362	Intercellular adhesion molecule 1	ICAM1	33.699	310	28.544	1850700	2995400	2698900	6499700	10133000	3472000	9055000	12278000	12446000
P14923;C9JTX4;C9J826;C9JK18;C9JKY1	Junction plakoglobin	JUP	81.744	745	31.1	10272000	16649000	13187000	12698000	14370000	12395000	21057000	42781000	19735000
Q9Y624;A0A087WY82;Q9Y624-2	Junctional adhesion molecule A	F11R	32.583	299	36.954	7768800	13494000	11185000	23496000	48865000	58200000	92394000	99863000	99437000
P13645;Q7Z3Z0;Q7Z3Y8;Q7Z3Y7;A0A1B0GVI3;Q7Z3Y9;Q99456;Q2M2I5	Keratin, type I cytoskeletal 10	KRT10	59.51	593	323.31	547800000	444900000	446210000	2495400000	2157300000	1729700000	1285900000	1121500000	897990000
P02533;K7ENV3;P08727;K7ESE1;C9JM50;K7EMS3;C9JTG5;Q8N1A0-2;Q8N1A0;P35900	Keratin, type I cytoskeletal 14	KRT14	51.621	472	38.683	11778000	8441700	8026200	155600000	187100000	43876000	48640000	41638000	47313000
P08779;K7ENW6	Keratin, type I cytoskeletal 16	KRT16	51.267	473	97.109	33357000	41734000	26490000	183460000	285570000	196510000	67224000	53625000	71618000
Q04695;K7EPJ9;F5GWP8;J3QR55;Q9C075	Keratin, type I cytoskeletal 17	KRT17	48.105	432	33.739	356850	3181400	4364000	89005000	90734000	89972000	5709400	6169800	6155200
P35527;K7EQQ3	Keratin, type I cytoskeletal 9	KRT9	62.064	623	315.14	348370000	363920000	322210000	1714600000	1897200000	1903200000	961490000	1027100000	1138900000
P04264;F8VP67	Keratin, type II cytoskeletal 1	KRT1	66.038	644	323.31	932650000	728600000	835720000	3077800000	4081000000	3725600000	2154100000	1753200000	1708100000
Q7Z794;F8VS61	Keratin, type II cytoskeletal 1b	KRT77	61.802	578	5.7482	0	0	0	0	0	0	3248000	0	0
P13647;F8VV57;H0YIN9;H0YI76;F8VU69;P08729	Keratin, type II cytoskeletal 5	KRT5	62.378	590	73.344	35944000	32534000	30131000	212860000	221290000	187430000	62927000	86749000	76586000
P02538;Q8N1N4-2;Q8N1N4	Keratin, type II cytoskeletal 6A	KRT6A	60.044	564	112.47	21033000	17514000	13334000	498430000	367610000	379730000	140620000	48473000	118330000
C9JXI9;C9JSG7;C9JJM9;C9JD81;C9J3W7;C9JBN7;C9JEW7;C9J718;C9JF32;A0A0C4DG23;O00522-3;O00522	Krev interaction trapped protein 1	KRIT1	3.8873	34	11.578	68498000	113000000	92884000	138000000	175530000	140770000	180790000	42999000	54478000
H3BVD9;O43278;H3BNW5;H3BTQ8;H3BSM2;O43278-2	Kunitz-type protease inhibitor 1	SPINT1	52.373	472	11.923	377570	5237400	3310100	12298000	15331000	14354000	15757000	4131600	15686000
Q01650;A0A0C4DGL4	Large neutral amino acids transporter small subunit 1	SLC7A5	55.01	507	15.8	0	0	0	10120000	5334800	3185500	6421200	6457600	0
S4R3V8;Q86X29-6;Q86X29-5;Q86X29-4;Q86X29;Q86X29-2	Lipolysis-stimulated lipoprotein receptor	LSR	66.175	601	47.24	26574000	19996000	20420000	35611000	43953000	30394000	57095000	62078000	66259000
Q86X29-3	Lipolysis-stimulated lipoprotein receptor	LSR	69.428	629	6.3061	1195500	0	2104900	0	3089000	6008300	974770	5057000	4794100
Q9BVV7;J3KRJ3	Mitochondrial import inner membrane translocase subunit Tim21	TIMM21	28.202	248	13.173	0	0	0	10741000	5904300	3702400	6273100	1456600	9344700
Q8IVT2	Mitotic interactor and substrate of PLK1	MISP	75.356	679	12.282	9302200	7077800	8747700	5030100	6909600	2987700	11804000	23730000	25270000
P35579-2;P35579;M0QY43;Q7Z406-5;Q7Z406-4;P35749-4;P35749-3;P35749;P35749-2;Q7Z406;Q7Z406-6;Q7Z406-2	Myosin-9	MYH9	159.86	1382	31.553	1161000	0	0	9472600	8521700	13563000	20218000	20663000	28581000
Q92692-2;Q92692;K7EKE8	Nectin-2	PVRL2	51.359	479	11.22	31529000	16711000	10118000	20510000	31103000	26591000	47722000	10034000	30155000
Q96NY8;Q96NY8-2	Nectin-4;Processed poliovirus receptor-related protein 4	PVRL4	55.454	510	28.181	3433300	2711200	0	13570000	18679000	11981000	14247000	21415000	17652000
Q92859-3;Q92859-2;Q92859-4;Q92859;Q59FP8	Neogenin	NEO1	154.3	1408	11.994	0	956480	1311800	2762900	6770400	4301700	8985600	7781200	8229400
P32004-3;P32004-2;P32004	Neural cell adhesion molecule L1	L1CAM	138.91	1248	16.806	7477300	2025300	977370	5859800	8603100	6806100	12175000	8477700	18728000
Q9UM47	Neurogenic locus notch homolog protein 3;Notch 3 extracellular truncation;Notch 3 intracellular domain	NOTCH3	243.63	2321	11.398	0	0	0	3218500	4858600	2811200	0	9088700	7578600
A0A0G2JMZ8;Q16625-5;Q16625-4;Q16625-2;Q16625-3;Q16625	Occludin	OCLN	59.129	522	24.144	1669500	1213500	1291200	20760000	13004000	11830000	21639000	20129000	21722000
Q00325-2;Q00325;F8VVM2	Phosphate carrier protein, mitochondrial	SLC25A3	39.958	361	29.919	73786000	79520000	88667000	79725000	129300000	110710000	90121000	136230000	109270000
P42356;P42356-2;C9JLI1	Phosphatidylinositol 4-kinase alpha	PI4KA	236.83	2102	35.84	3847000	2764400	4676100	12773000	19234000	8646000	14054000	10358000	9733100
Q9Y446;Q9Y446-2;E9PQ15	Plakophilin-3	PKP3	87.081	797	12.04	2791400	2955100	3574600	6823300	5411700	4348300	12803000	24099000	15800000
Q15149-7;Q15149-8;Q15149-9;Q15149-5;Q15149-4;Q15149-6;Q15149-2;Q15149;Q15149-3;E9PMV1;H0YDN1;E9PQ28;E9PIA2;E9PKG0;H3BPE1;H3BQK9;Q9UPN3-5;Q9UPN3	Plectin	PLEC	512.6	4515	323.31	118370000	416430000	380140000	427660000	124490000	108140000	1723800000	1187100000	1352300000
O15031;A0A087WU36;E2PU09;A6QRG9;A6QRH1	Plexin-B2	PLXNB2	205.12	1838	132.08	140940000	128470000	125140000	415200000	335890000	346480000	733930000	248920000	477210000
A0A0A0MSA9;A0A0C4DG49;P15151-3;P15151-2;P15151-4;P15151	Poliovirus receptor	PVR	42.882	392	12.421	0	0	0	3171100	0	3855100	28990000	15061000	15358000
P54707;P54707-2	Potassium-transporting ATPase alpha chain 2	ATP12A	115.51	1039	5.9487	24327000	23936000	22967000	88093000	26202000	37905000	71648000	70015000	97220000
I3L166	Probable glutamate--tRNA ligase, mitochondrial	EARS2	12.446	112	11.396	10390000	25991000	17713000	67929000	97220000	32916000	76156000	230450000	0
B4DR61;P61619;H7C1Q9;C9JXC6;H7C069;A6NK38;F2Z2C7;A6NIF9;C9JJV4;F8W776;Q8TC24;P61619-3;Q9H9S3-2;Q9H9S3-3;Q9H9S3	Protein transport protein Sec61 subunit alpha isoform 1;Protein transport protein Sec61 subunit alpha isoform 2	SEC61A1;SEC61A2	52.949	482	12.193	0	0	0	8869700	4943000	12994000	7299800	9820900	8951500
Q5VTE0;P68104;A0A087WVQ9;P68104-2;Q05639;A0A087WV01;A6PW80;Q5JR01	Putative elongation factor 1-alpha-like 3;Elongation factor 1-alpha 1;Elongation factor 1-alpha 2	EEF1A1P5;EEF1A1;EEF1A2	50.184	462	89.11	81159000	85755000	69712000	97114000	118030000	111170000	131750000	114500000	123120000
P04626-5;P04626-4;P04626;B4DTR1;J3QLU9;P04626-3;P04626-2;J3KTI5;F5H1T4;J3QRJ7;J3QRX1;J3QL83;J3KRI9;J3QLV2;M0R0A7;E9PLB1;E9PRQ2;H0YCF5;G3V4P9;A0A087WW79;A0A1W2PKR9;J3KPI6;Q5TCX8-2;Q16584-2;Q16584;Q02779;Q5TCX8;P80192;P80192-4	Receptor tyrosine-protein kinase erbB-2	ERBB2	134.85	1225	323.31	18933000000	15901000000	14527000000	23910000000	26628000000	19615000000	28931000000	22231000000	24672000000
P04626-6	Receptor tyrosine-protein kinase erbB-2	ERBB2	97.381	888	6.6003	0	0	0	2252100	9553300	4215000	3708900	10648000	8130100
A0A0A0MSE1;Q15303-4;Q15303-3;Q15303-2;Q15303;H3BLT0	Receptor tyrosine-protein kinase erbB-4;ERBB4 intracellular domain	ERBB4	142.46	1266	5.5866	0	0	0	0	0	8216000	0	0	0
P10586-2;P10586;H0Y6Z7;H0Y4H1;H0Y7Z9;H0Y380;Q3KPI9;F5GWR7;P23468-3;P23468-7;P23468-5;P23468-4;P23468-6;P23468;A2A437;P23468-2	Receptor-type tyrosine-protein phosphatase F	PTPRF	211.68	1898	210.07	226540000	155430000	172560000	373590000	441070000	274390000	410740000	399560000	394050000
Q15262;Q15262-2;Q15262-3;Q5TG12;E9PGC5;Q15262-4;H0YDP9	Receptor-type tyrosine-protein phosphatase kappa	PTPRK	162.1	1439	29.149	5494800	9977400	8924500	8172900	20019000	19273000	12876000	27201000	29328000
B7ZKQ9;Q8WTV0-4;Q8WTV0-2;F5H4X0;Q8WTV0-3;Q8WTV0-5;Q8WTV0;F5H5E8	Scavenger receptor class B member 1	SCARB1	53.847	481	29.281	22772000	33897000	30232000	56403000	63124000	58185000	36813000	47242000	49252000
C9JKR2;H0YA55;D6RHD5;B7WNR0;A0A0C4DGB6;P02768-2;P02768	Serum albumin	ALB	47.287	417	6.0607	2814500	0	0	1950500	4662200	0	1466000	1522300	1379300
P05023-3;P05023-4;P05023;P05023-2;M0R116;A0A0A0MT26;P13637;P13637-2;P13637-3;H0Y7C1;Q5TC01;M0QXF2;Q13733;P20648;Q5TC02;Q5TC05;E9PRA5	Sodium/potassium-transporting ATPase subunit alpha-1;Sodium/potassium-transporting ATPase subunit alpha-3	ATP1A1;ATP1A3	109.55	992	111.09	89799000	117740000	94772000	216710000	267790000	179840000	169190000	233290000	271190000
B1AKY9;P50993	Sodium/potassium-transporting ATPase subunit alpha-2	ATP1A2	110.86	1009	5.7242	0	0	0	1912000	0	0	13267000	8520300	10954000
C9JA36;P54709-2;P54709;H7C4L9;C9JXZ1	Sodium/potassium-transporting ATPase subunit beta-3	ATP1B3	14.968	133	15.27	4338500	3909700	3834000	7091800	6321700	8416800	14494000	16104000	11225000
A0A0D9SF54;A0A0D9SGF6;Q13813-3;Q13813;Q13813-2;A0A1B0GTB7;A0A0D9SFF6	Spectrin alpha chain, non-erythrocytic 1	SPTAN1	282.83	2457	32.149	1298400	1256000	861200	0	15974000	16976000	35105000	21043000	28236000
Q9UGT4	Sushi domain-containing protein 2	SUSD2	90.207	822	84.395	77117000	215250000	243160000	441580000	605810000	410630000	589560000	644510000	829710000
P02786;G3V0E5;H7C3V5;F8WBE5;Q9UP52-2;Q9UP52-3;Q9UP52	Transferrin receptor protein 1;Transferrin receptor protein 1, serum form	TFRC	84.87	760	323.31	8383200000	8428100000	8156900000	14021000000	14736000000	17333000000	13816000000	11618000000	9861300000
Q92616	Translational activator GCN1	GCN1L1	292.75	2671	29.758	9105100	10967000	11446000	17386000	16298000	15964000	9049400	10382000	10097000
Q24JP5;Q24JP5-2;Q24JP5-3;Q24JP5-4	Transmembrane protein 132A	TMEM132A	110.11	1023	12.895	3310800	1574600	2217200	4010800	5709100	3468700	5383700	6322000	4373600
F5H6B2;Q9UHN6-2;Q9UHN6	Transmembrane protein 2	TMEM2	64.725	580	11.409	1439700	2035500	387580	5336800	837660	0	5952800	7375000	914740
Q69YZ2	Transmembrane protein 200B	TMEM200B	32.749	307	11.253	0	1341400	1737300	1269400	0	9414800	1727600	560210	1383100
P53007;B4DP62	Tricarboxylate transport protein, mitochondrial	SLC25A1	34.012	311	36.368	41799000	46151000	42035000	41800000	71688000	30638000	106250000	122820000	110100000
F5H5D3;Q71U36-2;Q9BQE3;Q71U36;P68363;A0A1W2PQM2;Q13748-2;Q13748;P68363-2;P68366-2;P68366;F8VQQ4;F8VVB9;Q6PEY2;F8VWV9;F8VRZ4;F8VS66;C9JEV8;C9JQ00;C9JJQ8;F8VX09;C9JDL2;C9JDS9;C9J2C0;Q9NY65-2;Q9NY65;C9K0S6;F8VRK0;V9GZ17;A6NHL2-2;A6NHL2	Tubulin alpha-1A chain;Tubulin alpha-1C chain;Tubulin alpha-1B chain;Tubulin alpha-3C/D chain;Tubulin alpha-4A chain;Tubulin alpha-3E chain	TUBA1C;TUBA1A;TUBA1B;TUBA3C;TUBA4A;KLK9;TUBA3E	57.73	519	65.572	99930000	76069000	77273000	110500000	95739000	75457000	92490000	74750000	88267000
Q5JP53;P07437;Q5ST81;P68371;A0A0B4J269;Q9BVA1;Q13885;Q13509;Q13509-2;P04350;K7ESM5;Q9BUF5;G3V2A3;A0A075B736;Q5SQY0;Q3ZCM7;A6NNZ2;Q9H4B7;G3V5W4;G3V2R8;M0R042;G3V3R4;M0R2D3;M0QYM7;G3V2N6	Tubulin beta chain;Tubulin beta-4B chain;Tubulin beta-2B chain;Tubulin beta-2A chain;Tubulin beta-3 chain;Tubulin beta-4A chain	TUBB;TUBB4B;TUBB2B;TUBB2A;TUBB3;TUBB4A	47.766	426	169.72	468720000	361440000	343120000	357420000	362480000	311290000	349650000	270380000	276650000
J3QS39;J3QTR3;F5H6Q2;F5GYU3;F5H2Z3;F5H265;B4DV12;F5H388;F5H747;F5GXK7;J3QKN0;Q5PY61;Q96C32;P62987;P62979;P0CG47;P0CG48;M0R1V7;Q49A90;M0R1M6;M0R2S1;J3QSA3;F5GZ39	Ubiquitin-60S ribosomal protein L40;Ubiquitin;60S ribosomal protein L40;Ubiquitin-40S ribosomal protein S27a;Ubiquitin;40S ribosomal protein S27a;Polyubiquitin-B;Ubiquitin;Polyubiquitin-C;Ubiquitin	UBB;RPS27A;UBC;UBA52	10.469	93	29.532	42684000	16770000	16623000	144540000	120520000	124440000	120570000	93031000	107490000
H0YMK3;Q9NQX4-2;Q9NQX4;H0YM93;H0YM96;A0A087WY00;G3V394;F8WE88;F8W6H6;Q9Y4I1-2;Q9ULV0;Q9Y4I1;Q9Y4I1-3	Unconventional myosin-Vc;Unconventional myosin-Va;Unconventional myosin-Vb	MYO5C;MYO5A;MYO5B	30.166	269	15.123	0	0	0	0	0	0	7306100	8426100	6783900
O95292;E5RK64;O95292-2	Vesicle-associated membrane protein-associated protein B/C	VAPB	27.228	243	29.847	3927200	12650000	14186000	14415000	12748000	11060000	29285000	33112000	30750000
A0A0A0MR02;P45880-2;P45880;P45880-1;Q5JSD2;Q5JSD1	Voltage-dependent anion-selective channel protein 2	VDAC2	30.348	282	23.192	6737100	0	0	25455000	14579000	28841000	33424000	17581000	32493000

## Sheet: TZ, exp 2
Protein IDs	Protein names	Gene names	Mol. weight [kDa]	Sequence length	Score	Intensity Fab_2a	Intensity Fab_2b	Intensity Fab_2c	Intensity Starv_2a	Intensity Starv_2b	Intensity Starv_2c	Intensity TZ_2a	Intensity TZ_2b	Intensity TZ_2c
P68133;P68032;P63267;P62736;P63267-2	Actin, alpha skeletal muscle;Actin, alpha cardiac muscle 1;Actin, gamma-enteric smooth muscle;Actin, aortic smooth muscle	ACTA1;ACTC1;ACTG2;ACTA2	42.051	377	7.2542	0	0	0	18305000	18609000	19608000	0	0	0
P63261;P60709;I3L3I0;I3L1U9;A6NL76;G5E9R0;K7EM38;E7EVS6;I3L3R2;J3KT65;C9JUM1;C9JZR7;I3L4N8;Q6S8J3;A5A3E0;C9JTX5;F8WB63;B8ZZJ2;C9JFL5;F6UVQ4;F6QUT6;Q9BYX7;P0CG39;P0CG38;Q562R1;F8WCH0	Actin, cytoplasmic 2;Actin, cytoplasmic 2, N-terminally processed;Actin, cytoplasmic 1;Actin, cytoplasmic 1, N-terminally processed	ACTG1;ACTB;ACTA1	41.792	375	99.001	125960000	146930000	158020000	124750000	95479000	94739000	522440000	428290000	565760000
O14672;O14672-2;H0YNC5	Disintegrin and metalloproteinase domain-containing protein 10	ADAM10	84.141	748	60.902	37928000	45317000	42050000	17197000	10964000	13007000	76912000	96332000	162590000
Q09666	Neuroblast differentiation-associated protein AHNAK	AHNAK	629.09	5890	11.361	682850	2616200	2630700	0	485500	0	6123800	5476500	6205200
A0A0C4DGB6;P02768;C9JKR2;H0YA55;D6RHD5;B7WNR0;P02768-2;A0A087WWT3;P02768-3;H7C013	Serum albumin	ALB	69.226	604	11.086	3345100	5923100	5087700	5827100	7844800	6273900	2624400	0	0
F5GXJ9;Q13740-2;Q13740;Q13740-3	CD166 antigen	ALCAM	59.528	532	36.023	13390000	14161000	2481600	4962400	4615300	5160100	58955000	56176000	55885000
H0YMM1;H0YNP5;H0YKS4;H0YMD0;H0YMU9;H0YM50;H0YN42;P07355;A6NMY6;P07355-2;H0YLE2;H0YN52;H0YNA0;H0YKZ7;H0YLV6;H0YMT9;H0YKX9;H0YN28;H0YL33;H0YMW4	Annexin;Annexin A2;Putative annexin A2-like protein	ANXA2;ANXA2P2	16.458	149	16.688	14137000	11237000	11044000	5092200	8587200	0	29904000	26698000	28049000
Q9Y6D5;E5RIF2;Q9Y6D6	Brefeldin A-inhibited guanine nucleotide-exchange protein 2;Brefeldin A-inhibited guanine nucleotide-exchange protein 1	ARFGEF2;ARFGEF1	202.04	1785	11.816	0	0	4495400	0	896450	360590	10838000	11341000	9662900
P05089-3;P05089;P05089-2	Arginase-1	ARG1	25.356	236	12.897	5863000	7803000	5671600	9465300	6936300	9159900	22288000	19861000	19862000
P54707;P54707-2	Potassium-transporting ATPase alpha chain 2	ATP12A	115.51	1039	5.6054	4619100	3863000	3925900	0	0	3849000	41750000	553650	886730
P05023-3;P05023-4;P05023;P05023-2;M0R116;A0A0A0MT26;P13637;P13637-2;P13637-3;B1AKY9;P50993;H0Y7C1;P20648;Q5TC05;Q13733;Q5TC02;Q5TC01;M0QXF2	Sodium/potassium-transporting ATPase subunit alpha-1;Sodium/potassium-transporting ATPase subunit alpha-3	ATP1A1;ATP1A3	109.55	992	180.12	150170000	137680000	121840000	117400000	105390000	123320000	466820000	474750000	527050000
P05026-2;P05026;V9GYR2	Sodium/potassium-transporting ATPase subunit beta-1	ATP1B1	34.893	301	19.347	9955500	8817200	15727000	23218000	19475000	19523000	57167000	37089000	25883000
C9JA36;P54709-2;P54709;H7C4L9;C9JXZ1	Sodium/potassium-transporting ATPase subunit beta-3	ATP1B3	14.968	133	12.328	651670	0	1351200	0	3634000	0	8492400	17902000	15444000
A0A087WXM8;P50895;K7ENU8;K7ERB7	Basal cell adhesion molecule	BCAM	63.693	588	160.53	108730000	70557000	76337000	73293000	80030000	66778000	356700000	373140000	420720000
E7ETZ4;Q9Y6E2;Q75MG1;B5MCH7;E7EMS9;C9JF98;Q9Y6E2-2;E9PFE3;F8WDX8;E9PFD4;B5MCE7	Basic leucine zipper and W2 domain-containing protein 2	BZW2	46.913	408	35.676	11800000	10271000	7488700	11150000	9597900	11592000	54343000	40000000	58600000
P15529-15;P15529-12;P15529-14;P15529-11;P15529-13;P15529-10;P15529	Membrane cofactor protein	CD46	39.313	348	24.27	11662000	23935000	27901000	2958800	0	3137200	73654000	83488000	49400000
P15529-7;P15529-4;P15529-6;P15529-3;P15529-5;P15529-2;P15529-16;P15529-9;P15529-8;R4GN18	Membrane cofactor protein	CD46	39.803	355	25.11	11513000	11837000	11782000	8036500	12735000	9504700	44940000	30733000	33228000
A6NNI4;G8JLH6;P21926;F5GXT1;A0A087WU13	CD9 antigen	CD9	17.764	159	12.638	2477100	2012200	2020800	1108200	1875000	5931000	27015000	26383000	18461000
P48960-2;P48960-3;P48960	CD97 antigen;CD97 antigen subunit alpha;CD97 antigen subunit beta	CD97	81.742	742	11.935	0	1637100	1476800	0	941320	699330	13650000	12547000	15782000
Q9H5V8;Q9H5V8-3;Q9H5V8-2	CUB domain-containing protein 1	CDCP1	92.931	836	11.393	3504400	2768600	2161500	1544300	936010	1529700	19624000	19969000	17635000
A0A0C4DGS9;Q9Y6K0	Choline/ethanolaminephosphotransferase 1	CEPT1	31.293	280	15.346	0	6694900	7644000	0	0	3577700	16934000	21582000	75670000
P50416-2;P50416	Carnitine O-palmitoyltransferase 1, liver isoform	CPT1A	86.238	756	27.766	19808000	19774000	15918000	3356400	3973500	7839000	40505000	34503000	38384000
P55060-3;P55060;P55060-4;P55060-2	Exportin-2	CSE1L	107.78	945	65.992	39131000	45356000	46336000	1796700	10345000	17638000	126950000	228300000	174910000
Q14118	Dystroglycan;Alpha-dystroglycan;Beta-dystroglycan	DAG1	97.44	895	52.715	35425000	29323000	35887000	10560000	21586000	21176000	128620000	104820000	139520000
P81605;P81605-2	Dermcidin;Survival-promoting peptide;DCD-1	DCD	11.284	110	14.823	35411000	45613000	39031000	26569000	62047000	45187000	59958000	56437000	60034000
Q08345-2;Q08345-6;Q08345;Q08345-5;A0A0G2JNZ7;A0A0A0MSX3;H0YAH6;A0A0G2JI85;A2ABM8;A0A140T972	Epithelial discoidin domain-containing receptor 1	DDR1	97.173	876	18.941	15819000	7692700	19328000	0	0	0	34471000	34707000	29999000
E9PRL8;E9PQ71;E9PIP9;E9PJ54;E9PM00;Q9UBM7	7-dehydrocholesterol reductase	DHCR7	10.065	91	11.904	3574700	3375600	4393500	2019600	3585400	981670	13552000	19177000	10378000
J3KPS0;Q9NXW2;V9GYN7;Q9NXW2-2	DnaJ homolog subfamily B member 12	DNAJB12	45.489	409	13.022	0	0	724880	1464000	0	1505900	12578000	18331000	12511000
Q96LL9	DnaJ homolog subfamily C member 30	DNAJC30	25.961	226	12.345	2496700	707120	4369100	4133900	1577200	2395700	23122000	19221000	24583000
Q02413;Q02413-2	Desmoglein-1	DSG1	113.75	1049	24.837	2287500	1378600	597290	33653000	8509600	13486000	13137000	24601000	19476000
Q14126	Desmoglein-2	DSG2	122.29	1118	30.565	8224600	9144600	8371900	5092500	1284800	4381000	31503000	19185000	14162000
P15924;P15924-2;P15924-3	Desmoplakin	DSP	331.77	2871	125.14	63372000	94757000	84508000	65517000	67490000	71465000	263850000	157480000	195610000
Q5VTE0;P68104;A0A087WVQ9;P68104-2;Q05639;A0A087WV01;A6PW80;Q5JR01	Putative elongation factor 1-alpha-like 3;Elongation factor 1-alpha 1;Elongation factor 1-alpha 2	EEF1A1P5;EEF1A1;EEF1A2	50.184	462	81.286	177640000	138380000	128750000	85993000	90857000	91832000	413270000	458550000	463430000
P13639	Elongation factor 2	EEF2	95.337	858	12.019	2497500	1246600	572850	1064000	1640500	1766800	8547800	0	6361700
E9PFD7;P00533;Q504U8;P00533-4;P00533-3;C9JYS6;A0A1W2PRR9;P00533-2	Epidermal growth factor receptor	EGFR	129.17	1165	49.763	46822000	50603000	76876000	41820000	26583000	24981000	68915000	97193000	144090000
Q5HY57;P50402	Emerin	EMD	24.938	219	13.095	2452600	2435200	1791400	1224000	2687300	2454800	5421100	10764000	13376000
B5MCA4;P16422	Epithelial cell adhesion molecule	EPCAM	37.893	342	12.62	31573000	27505000	25405000	0	0	0	121300000	109380000	105690000
P29317	Ephrin type-A receptor 2	EPHA2	108.27	976	6.0234	0	0	0	0	0	0	0	0	0
P54753;J3KR66;Q5JY90;U3NG26;F8W9W0;C9JXA2;B1AKC9;F8VP57;B7ZKW7;B7ZKJ3;A0A0B4J1T8;Q9UF33-2;Q9UF33-3;P54762-5;Q06187;Q06187-2;P54756-3;P29320;P54762;P29323-2;P29323-3;Q15375-2;Q15375-4;Q15375;P29322;P54756-2;Q9UF33;P54756;P29323	Ephrin type-B receptor 3	EPHB3	110.33	998	58.999	23572000	42716000	23317000	3512700	3557500	1798200	116680000	112350000	71492000
Q96L35;P54760;P54760-2	Ephrin type-B receptor 4	EPHB4	102.56	935	12.702	4231000	3830000	4989100	0	0	0	6535100	12186000	10357000
A0A075B730;A0A087X1U6;P58107	Epiplakin	EPPK1	553.12	5063	18.395	8016200	9379600	23649000	22235000	9436900	12645000	6654000	10010000	4387200
P07814;V9GYZ6;V9GZ76	Bifunctional glutamate/proline--tRNA ligase;Glutamate--tRNA ligase;Proline--tRNA ligase	EPRS	170.59	1512	25.228	1903500	11212000	12289000	10417000	27753000	30662000	24319000	29293000	31564000
P04626-5;P04626-4;P04626;B4DTR1;J3QLU9;P04626-3;P04626-2;J3KTI5;F5H1T4;J3QRJ7;J3QRX1;J3QL83;J3KRI9;J3QLV2;M0R0A7;E9PLB1;E9PRQ2;H0YCF5;G3V4P9;A0A087WW79;A0A1W2PKR9;J3KPI6;Q5TCX8-2;Q16584-2;Q16584;Q02779;Q5TCX8;P80192;P80192-4	Receptor tyrosine-protein kinase erbB-2	ERBB2	134.85	1225	323.31	9913400000	9591600000	11455000000	12117000000	8929200000	9683700000	29798000000	27880000000	25351000000
P04626-6	Receptor tyrosine-protein kinase erbB-2	ERBB2	97.381	888	8.0319	0	1234800	1812500	1272900	1424500	290590	2881200	8517600	9911800
A0A0A0MSE1;Q15303-4;Q15303-3;Q15303-2;Q15303;H3BLT0	Receptor tyrosine-protein kinase erbB-4;ERBB4 intracellular domain	ERBB4	142.46	1266	5.6718	12623000	10964000	12141000	0	0	0	25900000	0	0
Q9Y624;A0A087WY82;Q9Y624-2	Junctional adhesion molecule A	F11R	32.583	299	38.516	22623000	28481000	15815000	13609000	40062000	32326000	172440000	156370000	171740000
E9PNW8;Q8WVX9	Fatty acyl-CoA reductase 1	FAR1	37.481	335	25.811	3851100	8646300	8881500	7104700	7215800	4916200	17337000	22862000	24417000
A0A0U1RQF0;P49327	Fatty acid synthase;[Acyl-carrier-protein] S-acetyltransferase;[Acyl-carrier-protein] S-malonyltransferase;3-oxoacyl-[acyl-carrier-protein] synthase;3-oxoacyl-[acyl-carrier-protein] reductase;3-hydroxyacyl-[acyl-carrier-protein] dehydratase;Enoyl-[acyl-carrier-protein] reductase;Oleoyl-[acyl-carrier-protein] hydrolase	FASN	273.2	2509	76.161	78456000	69557000	82058000	6289200	4232300	7110000	105740000	133450000	118140000
Q5D862	Filaggrin-2	FLG2	248.07	2391	26.434	9770000	9865600	9000700	14896000	14914000	11530000	43561000	31438000	36156000
E7EUT5;P04406-2;P04406	Glyceraldehyde-3-phosphate dehydrogenase	GAPDH	27.87	260	19.173	8221700	4766200	12032000	13870000	11726000	12331000	1938300	8472900	10188000
Q92616	Translational activator GCN1	GCN1L1	292.75	2671	28.64	9631100	11318000	11274000	244120	878710	331160	28889000	30863000	16393000
Q14451;Q14451-3;Q14451-4;Q14451-2;J3QL76	Growth factor receptor-bound protein 7	GRB7	59.68	532	29.681	3702200	4898900	4576100	817210	0	0	9952300	34406000	40810000
P62805	Histone H4	HIST1H4A	11.367	103	12.316	6496300	2593400	0	20374000	2395000	3083300	5973100	12116000	3906200
Q86YZ3	Hornerin	HRNR	282.39	2850	85.886	7501900	10026000	1984300	44208000	66782000	58831000	25963000	40870000	46680000
P07900;P07900-2;Q14568;G3V2J8	Heat shock protein HSP 90-alpha;Putative heat shock protein HSP 90-alpha A2	HSP90AA1;HSP90AA2	84.659	732	24.512	25022000	31625000	33365000	5703000	2025600	0	27968000	55500000	51898000
P08238;Q58FF8;Q58FF7;F8W026;Q96GW1;A0A1W2PRR1;P14625	Heat shock protein HSP 90-beta	HSP90AB1	83.263	724	69.621	39281000	41418000	43341000	56596000	19759000	27576000	98157000	92582000	96060000
P17066;E9PM13;E9PS65;A8K7Q2;V9GZ37;E9PNE6;P0DMV8-2;Q53FA3;P0DMV9;P0DMV8;A0A0G2JIW1;P48741;P34931	Heat shock 70 kDa protein 6;Putative heat shock 70 kDa protein 7;Heat shock 70 kDa protein 1-like	HSPA6;HSPA8;HSPA1A;HSPA7;HSPA1L	71.027	643	8.9405	2915100	4767000	6832800	4753100	1482200	1420600	9054200	8429400	8369500
E9PKE3;P11142;E9PI65;E9PN89;P11142-2;P54652;E9PQQ4;E9PQK7;E9PK54;E9PLF4	Heat shock cognate 71 kDa protein;Heat shock-related 70 kDa protein 2	HSPA8;HSPA2	68.805	627	18.529	2100900	0	0	2932000	2359400	10828000	4341100	3007100	0
P38646;D6RA73;D6RJI2	Stress-70 protein, mitochondrial	HSPA9	73.68	679	12.028	1099100	4383400	3476200	1547500	1656800	777920	12345000	9068800	15908000
P04792;C9J3N8;F8WE04	Heat shock protein beta-1	HSPB1	22.782	205	12.812	0	3476700	1916300	6757700	17521000	4581000	17910000	21671000	16811000
E7ESS4;P05362	Intercellular adhesion molecule 1	ICAM1	33.699	310	32.109	3781400	4438600	6362300	1133800	0	963750	27661000	19979000	21477000
A0A286YEY1;P01876;A0A0G2JMB2;A0A286YEY5;P01877	Ig alpha-1 chain C region;Ig alpha-2 chain C region	IGHA1;IGHA2	42.848	398	11.877	9140000	9698400	10830000	1080000	0	2123400	4890800	7474300	6074800
A0A0A0MS08;P01857;A0A0A0MS07;A0A286YFJ8;P01861	Ig gamma-1 chain C region	IGHG1	43.911	399	323.31	5081700000	5399800000	5907700000	7843800000	10408000000	9700300000	16919000000	19202000000	15513000000
A0A286YES1;P01860;A0A286YEY4;P01859	Ig gamma-3 chain C region;Ig gamma-2 chain C region	IGHG3;IGHG2	49.021	446	25.115	0	0	0	133030000	92159000	132940000	62214000	38938000	31332000
P01834	Ig kappa chain C region	IGKC	11.765	107	323.31	704560000	590440000	544270000	2688800000	1911100000	2268300000	2523500000	2777700000	3790900000
O75054;O75054-2	Immunoglobulin superfamily member 3	IGSF3	135.19	1194	16.825	11047000	8131900	6655700	2299200	0	0	19448000	18030000	17792000
C9J8Z4;Q969P0-3;Q969P0	Immunoglobulin superfamily member 8	IGSF8	32.284	301	15.219	9712000	10861000	11903000	8797100	780520	485060	45267000	47723000	42058000
Q96P70	Importin-9	IPO9	115.96	1041	57.139	7031800	8451200	7839800	4308200	4823200	6709800	23836000	22172000	22749000
H0YLE8;P46940	Ras GTPase-activating-like protein IQGAP1	IQGAP1	124.79	1085	12.438	5311000	4673300	716570	790460	0	0	6329300	9395500	4652000
P06756-3;P06756-2;P06756	Integrin alpha-V;Integrin alpha-V heavy chain;Integrin alpha-V light chain	ITGAV	111.13	1002	46.366	5042100	4506200	7097600	2438700	7528600	607950	33737000	57381000	54060000
P14923;C9JTX4;C9J826;C9JK18;C9JKY1	Junction plakoglobin	JUP	81.744	745	94.551	30981000	20396000	22780000	104930000	105770000	98141000	163320000	165180000	122190000
Q08E86;K7EQ86;Q14667-3;Q14667-2;Q14667	UPF0378 protein KIAA0100	KIAA0100	237.31	2092	11.231	80250000	206640000	105720000	125450000	264120000	154160000	62421000	188160000	193700000
J3QR48;Q14974	Importin subunit beta-1	KPNB1	16.398	148	18.117	9337800	11096000	14117000	4808000	0	0	21917000	25666000	24143000
P04264;F8VP67	Keratin, type II cytoskeletal 1	KRT1	66.038	644	323.31	3673500000	3265600000	3745800000	5696800000	4382200000	5181100000	9362300000	9428000000	8859200000
P13645;Q7Z3Y7;Q7Z3Y8;Q2M2I5;Q7Z3Z0;Q99456;A0A1B0GVI3;Q7Z3Y9	Keratin, type I cytoskeletal 10	KRT10	59.51	593	323.31	3137100000	2904900000	3294400000	2924000000	2308000000	2706900000	8400900000	10216000000	9269200000
P02533;F5GWP8;K7ENV3;K7ESE1	Keratin, type I cytoskeletal 14	KRT14	51.621	472	155.19	146170000	127440000	140680000	282030000	263070000	273790000	428550000	447730000	404590000
P08779;K7ENW6	Keratin, type I cytoskeletal 16	KRT16	51.267	473	65.341	33933000	42422000	42018000	76079000	89159000	77629000	62817000	84857000	79271000
Q04695;K7EPJ9	Keratin, type I cytoskeletal 17	KRT17	48.105	432	12.572	0	9674600	13878000	6019600	6270200	11561000	0	7255700	6157200
P08727;C9JM50;F8VZY9;P05783	Keratin, type I cytoskeletal 19	KRT19	44.091	400	11.713	2360200	0	0	0	0	0	12840000	18427000	11508000
P19013;F8VX05;F8VZR6	Keratin, type II cytoskeletal 4	KRT4	63.91	594	18.764	2783300	3719400	3417900	700030	2084900	1676800	24669000	21580000	25111000
P13647;F8W0C6;H0YIN9;F8VV57;H0YI76;F8VU69	Keratin, type II cytoskeletal 5	KRT5	62.378	590	138.67	225420000	192620000	232320000	391670000	345260000	382120000	469800000	407560000	398700000
P02538;O95678;F8VUG2;F8W1U3	Keratin, type II cytoskeletal 6A	KRT6A	60.044	564	57.946	31123000	39511000	37708000	75767000	43161000	76123000	60118000	74166000	36338000
P08729	Keratin, type II cytoskeletal 7	KRT7	51.385	469	18.079	744810	0	0	9251000	0	0	3073000	11593000	11743000
Q7Z794;F8VS61	Keratin, type II cytoskeletal 1b	KRT77	61.802	578	21.333	3256300	0	11105000	1605100	0	0	22504000	25741000	21744000
P05787;P05787-2	Keratin, type II cytoskeletal 8	KRT8	53.704	483	6.7211	0	0	0	0	0	0	0	0	0
Q6KB66-2;Q6KB66;Q6KB66-3	Keratin, type II cytoskeletal 80	KRT80	50.525	452	17.28	2384200	2544900	2889100	8847600	4320700	1099100	21623000	12597000	8685800
P35527;K7EQQ3	Keratin, type I cytoskeletal 9	KRT9	62.064	623	323.31	1073100000	1061800000	1260500000	4921300000	4572700000	4838000000	2936400000	2961700000	3084500000
P09382;F8WEI7	Galectin-1	LGALS1	14.716	135	14.787	6400200	9792800	10926000	6808400	9866800	10033000	69418000	18786000	60204000
O00214-2;Q5T3P9;E9PN19;F6V2D4;O00214;B1ANM0;H7BXD8	Galectin-8;Galectin	LGALS8	40.397	359	17.302	1305700	729890	672950	6206800	4552200	3270000	28458000	24230000	63284000
S4R3V8;Q86X29-6;Q86X29-5;Q86X29-4;Q86X29;Q86X29-3;Q86X29-2;M0QZL9;M0R1W9	Lipolysis-stimulated lipoprotein receptor	LSR	66.175	601	51.464	24542000	14566000	16508000	12950000	11405000	13162000	120970000	118530000	143190000
O94822;O94822-3;S4R3T2;H7BYG8;O94822-2	E3 ubiquitin-protein ligase listerin	LTN1	200.55	1766	11.733	3724400	4564800	3185100	914370	1241200	798170	6295500	6006500	10434000
O95297-4;O95297-2;O95297;O95297-5	Myelin protein zero-like protein 1	MPZL1	15.947	145	15.241	6864800	13758000	23244000	10257000	7253400	8194000	60597000	39189000	29568000
P12882	Myosin-1	MYH1	223.14	1939	5.6551	0	0	0	0	0	0	0	0	0
P11055;Q9UKX2-2;P13535;Q9UKX3;Q9Y623;Q9UKX2	Myosin-3;Myosin-2;Myosin-8;Myosin-13;Myosin-4	MYH3;MYH2;MYH8;MYH13;MYH4	223.9	1940	16.533	2373700	1852100	0	22134000	12652000	8520800	0	0	2812800
P35579-2;P35579;M0QY43;Q7Z406-5;Q7Z406-4;P35749-4;P35749-3;P35749;P35749-2;Q7Z406;Q7Z406-6;Q7Z406-2	Myosin-9	MYH9	159.86	1382	21.757	4285700	6078400	6331200	0	0	0	20408000	11464000	19348000
F5H6E2;O00159-3;O00159;O00159-2;I3L501;I3L4D4;I3L3Y6;I3L204	Unconventional myosin-Ic	MYO1C	118.99	1039	31.821	6952100	6146600	6540900	4005100	0	0	39468000	49773000	42719000
Q3LIE7;Q15392-2;Q15392;H7C4B7	Delta(24)-sterol reductase	Nbla03646;DHCR24	49.436	427	16.635	592840	9115800	11254000	4275300	5487200	1550100	3103100	9318900	37031000
Q04721	Neurogenic locus notch homolog protein 2;Notch 2 extracellular truncation;Notch 2 intracellular domain	NOTCH2	265.4	2471	16.646	5636200	0	2371900	0	3723900	2732400	30703000	11923000	22994000
A0A0G2JMZ8;Q16625-5;Q16625-4;Q16625-2;Q16625-3;Q16625	Occludin	OCLN	59.129	522	26.983	8641100	9502300	10813000	9790000	3699900	3201600	40837000	41555000	40133000
E5KLJ9;O60313-13;O60313;O60313-9;O60313-11;O60313-2;O60313-10;H7C141	Dynamin-like 120 kDa protein, mitochondrial;Dynamin-like 120 kDa protein, form S1	OPA1	113.68	979	17.468	1977600	3537400	3473700	2338400	5506000	4409800	14553000	24069000	14563000
Q15365	Poly(rC)-binding protein 1	PCBP1	37.497	356	19.302	0	0	3504400	3473400	3842500	3593000	53411000	52973000	46432000
P42356-2;P42356	Phosphatidylinositol 4-kinase alpha	PI4KA	96.983	854	16.164	10786000	5672200	11500000	12160000	2053200	6762900	8640200	16403000	12721000
Q13835-2;Q13835	Plakophilin-1	PKP1	80.496	726	19.069	1237000	816670	3029800	5883100	6479600	6738700	3357400	9343600	6028500
Q9Y446;Q9Y446-2;E9PQ15;E9PJR7;E9PRW6;E9PKC4;E9PK71	Plakophilin-3	PKP3	87.081	797	42.384	8033500	9277200	17330000	11257000	4074500	8266000	59945000	83397000	81902000
Q15149-7;Q15149-8;Q15149-9;Q15149-5;Q15149-4;Q15149-6;Q15149-2;Q15149;Q15149-3;E9PMV1;H0YDN1;E9PKG0;H3BPE1;H3BQK9;Q9UPN3-5;Q9UPN3	Plectin	PLEC	512.6	4515	323.31	202280000	198420000	194320000	28394000	35137000	33659000	729320000	782730000	613540000
Q9UIW2;P51805;Q9HCM2;O75051;Q9HCM2-4	Plexin-A1;Plexin-A3	PLXNA1;PLXNA3	211.06	1896	29.127	2621400	7645200	5126400	3866900	1114300	965390	16856000	18470000	14314000
O43157-2;O43157	Plexin-B1	PLXNB1	214.41	1952	5.4535	0	0	0	0	0	0	3758600	2952800	0
O15031;A0A087WU36;A6QRG9;E2PU09;A6QRH1;H0Y6J7;H0YAM9;F5H3A2;B4DHQ7;O60486;Q9Y4D7	Plexin-B2	PLXNB2	205.12	1838	256	246800000	290310000	309950000	126100000	150460000	168010000	672430000	736290000	523520000
P78527;P78527-2;F5GX40	DNA-dependent protein kinase catalytic subunit	PRKDC	469.08	4128	300.8	279120000	199750000	411630000	370960000	188190000	218100000	419090000	416860000	345300000
Q9P2B2	Prostaglandin F2 receptor negative regulator	PTGFRN	98.555	879	11.989	0	0	19986000	5445600	382760	0	107760000	172510000	20840000
Q13308-4;Q13308-2;Q13308;Q13308-6;Q13308-3;C9JQR6;H0Y8F1;Q13308-5;H7C5L0;Q86X91	Inactive tyrosine-protein kinase 7	PTK7	112.26	1014	46.689	10363000	28235000	19637000	11307000	19233000	20841000	137580000	106640000	108120000
P10586-2;P10586;H0Y6Z7;H0Y4H1;H0Y7Z9;H0Y380;Q3KPI9;F5GWR7;P23468-3;P23468-7;P23468-5;P23468-4;P23468-6;P23468;P23468-2;A2A437	Receptor-type tyrosine-protein phosphatase F	PTPRF	211.68	1898	316.34	315360000	261150000	285090000	111750000	100060000	109510000	986980000	987520000	905800000
Q15262;Q15262-2;Q15262-3;H0YDP9;Q5TG12;E9PGC5;Q15262-4	Receptor-type tyrosine-protein phosphatase kappa	PTPRK	162.1	1439	14.709	2406500	4516700	7239600	7678200	3220500	6573500	19536000	14363000	17866000
G8JL96;A0A0A0MR60;Q13332-7;Q13332-5;Q13332-6;Q13332-3;Q13332-4;Q13332-2;Q13332	Receptor-type tyrosine-protein phosphatase S	PTPRS	168.43	1501	5.6989	775410	861680	996520	0	0	0	3709300	4492400	4386300
Q92692-2;Q92692;K7EKE8	Nectin-2	PVRL2	51.359	479	16.838	7386700	6062700	3985200	0	0	517700	22459000	30269000	28191000
Q96NY8;Q96NY8-2	Nectin-4;Processed poliovirus receptor-related protein 4	PVRL4	55.454	510	18.694	6470000	6340000	11761000	0	1073300	0	39669000	35761000	34206000
P51148;P51148-2;K7EIP6;K7ENY4;K7ERI8;K7ERQ8	Ras-related protein Rab-5C	RAB5C	23.482	216	21.901	1719400	3976800	6716300	2801800	0	0	21656000	20411000	26732000
P49792;F8W705;J3KQ37;Q99666-2;Q99666;O14715;F8WBP7;C9J1W9;C9JF75;C9J6W1;Q7Z3J3-2	E3 SUMO-protein ligase RanBP2	RANBP2	358.2	3224	67.539	51090000	48882000	51419000	525360	0	0	95819000	83318000	79896000
J3KNE0;Q7Z3J3;A6NKT7	RanBP2-like and GRIP domain-containing protein 4;RanBP2-like and GRIP domain-containing protein 3	RGPD3;RGPD4	197.62	1760	6.0991	11073000	9750700	13680000	0	0	0	4614100	5506600	9232500
A0A0A0MTR7;A0A0A0MTC1;Q63HN8;Q63HN8-4;Q63HN8-5	E3 ubiquitin-protein ligase RNF213	RNF213	591.4	5207	11.772	1724400	5478800	7220300	404990	693150	676310	12365000	11634000	10917000
Q9HCY8	Protein S100-A14	S100A14	11.662	104	32.959	6750800	15666000	5218700	6345400	4567100	2432600	31264000	31553000	44114000
B7ZKQ9;Q8WTV0-4;Q8WTV0-2;Q8WTV0-3;F5H4X0;Q8WTV0-5;Q8WTV0;F5H5E8	Scavenger receptor class B member 1	SCARB1	53.847	481	59.983	13738000	22414000	21490000	30117000	37898000	34197000	88138000	66212000	81753000
B4DR61;P61619;H7C1Q9;C9JXC6;H7C069;A6NK38;F2Z2C7;A6NIF9;C9JJV4;F8W776;Q8TC24;P61619-3;Q9H9S3-2;Q9H9S3-3;Q9H9S3	Protein transport protein Sec61 subunit alpha isoform 1;Protein transport protein Sec61 subunit alpha isoform 2	SEC61A1;SEC61A2	52.949	482	12.04	488110	5377300	6733900	2336700	4814900	6006900	35832000	38121000	17123000
P60468;S4R3B5	Protein transport protein Sec61 subunit beta	SEC61B	9.9743	96	16.021	9410300	9787900	7407200	2966600	3694100	1660800	16159000	26202000	31720000
O15427;J3QRP8;J3QLE3;J3KTM6;J3QRU2;J3KT83;J3QRA0;J3QQS9;J3QQV2;J3QSC3	Monocarboxylate transporter 4	SLC16A3	49.469	465	14.763	19001000	10766000	11678000	6041900	0	1596000	28530000	23949000	36232000
P53007;B4DP62	Tricarboxylate transport protein, mitochondrial	SLC25A1	34.012	311	37.068	34518000	35108000	40732000	58755000	65933000	67376000	122640000	61712000	147040000
Q00325-2;Q00325;F8VVM2;F8VZL5;F8VWR4;F8VWQ0	Phosphate carrier protein, mitochondrial	SLC25A3	39.958	361	43.271	243460000	176140000	202340000	77222000	41789000	60074000	561590000	482260000	374810000
P05141;P12235;V9GYG0;Q9H0C2	ADP/ATP translocase 2;ADP/ATP translocase 2, N-terminally processed;ADP/ATP translocase 1	SLC25A5;SLC25A4	32.852	298	147.09	526940000	541340000	600080000	486830000	421840000	508070000	1481600000	2202400000	1564600000
P12236	ADP/ATP translocase 3;ADP/ATP translocase 3, N-terminally processed	SLC25A6	32.866	298	20.061	29832000	27374000	29444000	14549000	39295000	30026000	83120000	29238000	92330000
F5GZS6;J3KPF3;P08195-3;P08195;P08195-4;P08195-2;F5H867;F5H0E2;H0YFS2;F5GZR9;F5GZI0;H0YFX4	4F2 cell-surface antigen heavy chain	SLC3A2	64.872	599	85.346	70697000	75119000	71645000	69396000	60072000	55815000	298750000	258110000	232440000
Q01650;A0A0C4DGL4	Large neutral amino acids transporter small subunit 1	SLC7A5	55.01	507	53.87	25620000	25544000	25755000	6141600	10347000	5874400	92429000	68494000	88730000
A0A0D9SF54;A0A0D9SGF6;Q13813-3;Q13813;Q13813-2;A0A1B0GTB7;A0A0D9SFF6	Spectrin alpha chain, non-erythrocytic 1	SPTAN1	282.83	2457	18.761	0	4622700	0	0	0	0	6485700	4128000	5441000
O15020-2;O15020	Spectrin beta chain, non-erythrocytic 2	SPTBN2	268.31	2365	12.066	114700000	70736000	109240000	412220000	129270000	83375000	78965000	69424000	487850000
Q9Y5Y6	Suppressor of tumorigenicity 14 protein	ST14	94.769	855	12.175	2055100	2573800	2593400	0	0	3627600	17059000	13114000	14404000
G8JLH9;P40763-3;P40763-2;P40763	Signal transducer and activator of transcription;Signal transducer and activator of transcription 3	STAT3	76.138	672	21.365	7776100	1513200	0	3914100	0	3704000	22578000	33001000	7562300
Q9UGT4	Sushi domain-containing protein 2	SUSD2	90.207	822	240.54	306200000	345010000	240680000	335270000	383930000	327920000	1126300000	1233700000	1199600000
P09758	Tumor-associated calcium signal transducer 2	TACSTD2	35.709	323	11.871	1699600	4795900	2149100	6585800	4628300	5564200	24507000	33484000	22190000
Q9NZ01;M0QXM3;M0R329;B4DR74;Q9NZ01-2	Very-long-chain enoyl-CoA reductase	TECR	36.034	308	12.252	2467800	0	3017600	4361700	4742800	3780100	7340400	15290000	0
P02786;G3V0E5;H7C3V5;F8WBE5;Q9UP52-2;Q9UP52-3;Q9UP52	Transferrin receptor protein 1;Transferrin receptor protein 1, serum form	TFRC	84.87	760	323.31	5605400000	5649000000	7256200000	5031000000	4630900000	5463000000	15804000000	16497000000	15343000000
Q9BVV7;J3KRJ3	Mitochondrial import inner membrane translocase subunit Tim21	TIMM21	28.202	248	14.031	9229800	5880000	5033100	913620	0	0	18537000	0	52888000
Q9UHN6-2;Q9UHN6;F5H6B2	Transmembrane protein 2	TMEM2	147.44	1320	11.145	3699700	5859000	4722400	0	0	0	21191000	19866000	0
Q92973-3;Q92973-2;Q92973;O14787-2;S4R398;O14787;K7ESG1;E7EW37;A0A075B780	Transportin-1;Transportin-2	TNPO1;TNPO2	96.9	848	33.934	14326000	13306000	10692000	13268000	12570000	9492100	48280000	65772000	69575000
F5H5D3;Q71U36-2;Q9BQE3;Q71U36;P68363;Q13748-2;Q13748;F8VQQ4;A0A1W2PQM2;P68363-2;F8VVB9;Q6PEY2;C9JEV8;C9JDS9;C9JQ00;C9JJQ8;F8VWV9;F8VRZ4;F8VS66;C9J2C0;Q9NY65-2;Q9NY65;F8VX09;C9JDL2;C9K0S6;F8VRK0;V9GZ17;A6NHL2-2;A6NHL2	Tubulin alpha-1A chain;Tubulin alpha-1C chain;Tubulin alpha-1B chain;Tubulin alpha-3C/D chain;Tubulin alpha-3E chain	TUBA1C;TUBA1A;TUBA1B;TUBA3C;KLK9;TUBA3E	57.73	519	142.04	112990000	100260000	88075000	73233000	55872000	74764000	267460000	227260000	278020000
P68366-2;P68366	Tubulin alpha-4A chain	TUBA4A	48.328	433	6.9142	0	0	0	0	0	0	0	0	0
Q5JP53;P07437;Q5ST81;Q9BVA1;Q13885;A0A0B4J269;Q13509;Q13509-2;K7ESM5;A0A075B736;Q5SQY0;A6NNZ2;Q9BUF5;Q9H4B7;M0R2D3;G3V2A3;G3V5W4;G3V2R8;M0R042;G3V3R4;M0QYM7;G3V2N6	Tubulin beta chain;Tubulin beta-2B chain;Tubulin beta-2A chain;Tubulin beta-3 chain	TUBB;TUBB2B;TUBB2A;TUBB3	47.766	426	227.66	358440000	284680000	386390000	214150000	181050000	198090000	471920000	509230000	378260000
P68371;P04350;Q3ZCM7;M0R0X0;M0QY85;M0QY37;M0QX14;A0A075B724;M0QZL7;M0R278	Tubulin beta-4B chain;Tubulin beta-4A chain	TUBB4B;TUBB4A	49.83	445	13.868	21286000	28266000	36875000	7426100	2400600	4231000	9009300	47696000	8149200
J3QS39;J3QTR3;F5H6Q2;F5GYU3;F5H2Z3;F5H265;B4DV12;F5H388;F5H747;F5GXK7;J3QKN0;Q5PY61;Q96C32;P62987;P62979;P0CG47;P0CG48;M0R1V7;Q49A90;M0R1M6;M0R2S1;J3QSA3;F5GZ39	Ubiquitin-60S ribosomal protein L40;Ubiquitin;60S ribosomal protein L40;Ubiquitin-40S ribosomal protein S27a;Ubiquitin;40S ribosomal protein S27a;Polyubiquitin-B;Ubiquitin;Polyubiquitin-C;Ubiquitin	UBB;RPS27A;UBC;UBA52	10.469	93	91.801	121440000	71133000	103900000	52950000	25743000	20683000	240050000	234100000	275620000
O95292	Vesicle-associated membrane protein-associated protein B/C	VAPB	27.228	243	37.497	9905100	12257000	15949000	17651000	19987000	15481000	56191000	57741000	79278000
Q6EMK4	Vasorin	VASN	71.712	673	28.192	3727900	0	2312700	4599800	0	5340400	10384000	7495100	7617300
A0A0A0MR02;P45880-2;P45880;P45880-1;A2A3S1;Q5JSD2;Q5JSD1	Voltage-dependent anion-selective channel protein 2	VDAC2	30.348	282	30.875	7274700	2422700	4994100	5925600	3870300	6762200	27760000	52973000	43893000
O14980	Exportin-1	XPO1	123.38	1071	25.351	15049000	18541000	16486000	6251000	2675100	5463000	28659000	35896000	49794000
O43592;F8WDU6	Exportin-T	XPOT	109.96	962	12.444	0	6004800	5743500	0	0	0	14881000	2269800	11284000

## Sheet: PZ
Protein IDs	Protein names	Gene names	Mol. weight [kDa]	Sequence length	Score	Intensity expa_Fab_banda_2a	Intensity expb_Fab_banda_2b	Intensity expc_Fab_banda_2c	Intensity expd_PZ_banda_2a	Intensity expe_PZ_banda_2b	Intensity expf_PZ_banda_2c	Intensity expg_Starv_banda_2a	Intensity exph_Starv_banda_2b	Intensity expi_Starv_banda_2c
A0A0G2JLF9;Q9BYQ8;A0A087X0S9;Q9BYQ6;Q9BYR5	Keratin-associated protein 4-9;Keratin-associated protein 4-11	KRTAP4-9;KRTAP4-11	22.406	210	57.485	71730000	70002000	67544000	0	0	0	0	0	0
O95678	Keratin, type II cytoskeletal 75	KRT75	59.504	551	17.287	53542000	44885000	78998000	1789200	2188000	0	0	0	0
P02533;P19012;F5GWP8;P08727;C9JM50;K7ENV3;K7ESE1;A8MT21;P19012-2;K7EMS3;C9JTG5	Keratin, type I cytoskeletal 14	KRT14	51.621	472	274.41	161040000	156800000	144080000	42594000	40504000	37168000	66652000	74231000	70593000
H0YA55;P02768;C9JKR2;D6RHD5;B7WNR0;A0A0C4DGB6;P02768-2;A0A087WWT3;P02768-3	Serum albumin	ALB	51.459	454	17.335	4861200	3543300	4056600	6318600	6938600	6352000	58852000	61405000	3384600
P08779;K7ENW6	Keratin, type I cytoskeletal 16	KRT16	51.267	473	19.529	11046000	10179000	8820900	5487800	5701000	4352100	4088900	4420000	3335800
P13645;Q7Z3Y7;Q7Z3Z0;Q7Z3Y8;Q99456;Q2M2I5;A0A1B0GVI3;Q7Z3Y9	Keratin, type I cytoskeletal 10	KRT10	59.51	593	323.31	7136900000	6203300000	5476000000	984740000	932660000	958410000	714780000	664030000	683190000
P13647;F8W0C6;H0YI76;F8VV57;H0YIN9;F8VU69	Keratin, type II cytoskeletal 5	KRT5	62.378	590	240.25	488690000	433230000	460090000	54620000	49482000	50995000	74148000	86176000	78968000
P19013;F8VX05;F8VZR6	Keratin, type II cytoskeletal 4	KRT4	63.91	594	12.835	6134300	11261000	13412000	6126800	6579100	6654200	1430900	1757800	2190800
P10451-3;P10451-4;P10451-5;P10451-2;P10451	Osteopontin	SPP1	29.241	262	22.323	255370	0	0	34801000	42992000	48387000	170650	152160	0
P48668;P02538	Keratin, type II cytoskeletal 6C;Keratin, type II cytoskeletal 6A	KRT6C;KRT6A	60.024	564	18.031	3672400	2768700	3784200	8362400	9896100	3586800	298510	410810	1372300
P60413	Keratin-associated protein 10-12	KRTAP10-12	25.107	245	13.391	4678300	3401000	4024100	0	0	0	0	0	0
Q04695;K7EPJ9	Keratin, type I cytoskeletal 17	KRT17	48.105	432	5.7053	445850	3510000	3751200	0	536340	0	849640	1148800	974960
Q8N1A0-2;Q8N1A0	Keratin-like protein KRT222	KRT222	51.606	469	5.4226	0	0	0	0	0	0	0	0	0
Q5D862	Filaggrin-2	FLG2	248.07	2391	211.51	114330000	107570000	114200000	6462900	2095000	424510	2123300	3986300	208340
Q6A162;G3V1C2	Keratin, type I cytoskeletal 40	KRT40	48.139	431	85.934	82137000	84563000	61689000	883910	877970	3855900	1617500	153330	315260
Q6A163;J3QRE9	Keratin, type I cytoskeletal 39	KRT39	55.651	491	127.06	65418000	72012000	63460000	0	2746900	1398000	317460	0	0
Q6KB66-2;Q6KB66;Q6KB66-3	Keratin, type II cytoskeletal 80	KRT80	50.525	452	30.22	19234000	21641000	19899000	0	1484900	1154400	1202800	1158300	1028400
Q8N1N4-2;Q8N1N4	Keratin, type II cytoskeletal 78	KRT78	56.964	521	22.897	7996500	10844000	9582700	630730	0	582250	0	157030	0
Q7Z794;F8VS61	Keratin, type II cytoskeletal 1b	KRT77	61.802	578	13.782	7310900	7612600	7196400	2414100	5347400	2432100	539240	581470	456460
Q9BYR4	Keratin-associated protein 4-3	KRTAP4-3	20.504	195	57.387	67766000	74420000	57921000	0	0	0	0	0	0
Q9BYR8	Keratin-associated protein 3-1	KRTAP3-1	10.539	98	22.371	44271000	51154000	48040000	0	0	0	0	0	0
F5H1T9;F5H6S0;Q9BYT5;Q9BYU5;Q9BYR9;P0C7H8	Keratin-associated protein 2-2;Keratin-associated protein 2-1;Keratin-associated protein 2-4;Keratin-associated protein 2-3	KRTAP2-1;KRTAP2-2;KRTAP2-4;KRTAP2-3	13.054	124	94.318	331290000	325500000	347290000	613750	2487100	1575500	314410	1597200	391090
P04264;F8VP67	Keratin, type II cytoskeletal 1	KRT1	66.038	644	323.31	5540600000	5481800000	4878400000	1145900000	1223200000	1245800000	1118000000	1224300000	1186200000
P35527;K7EQQ3	Keratin, type I cytoskeletal 9	KRT9	62.064	623	323.31	705600000	644280000	486470000	349010000	310400000	327510000	518960000	612450000	548020000
A0A075B730;A0A087X1U6;P58107	Epiplakin	EPPK1	553.12	5063	45.178	5948400	6807500	4055500	9503200	9685300	10291000	4810300	4663000	4851300
A0A087WVQ9;P68104-2;Q5VTE0;P68104;Q05639;A6PW80;Q5JR01;A0A087WV01	Elongation factor 1-alpha 1;Putative elongation factor 1-alpha-like 3;Elongation factor 1-alpha 2	EEF1A1;EEF1A1P5;EEF1A2	47.883	441	42.028	58015000	73822000	68559000	96986000	129270000	123000000	40301000	55780000	60702000
A0A087WX21;Q9BYR0	Keratin-associated protein 4-7	KRTAP4-7	15.004	140	27.42	43826000	48150000	42180000	313930	0	0	0	0	101040
A0A087WY82;Q9Y624-2;Q9Y624	Junctional adhesion molecule A	F11R	30.197	279	36.245	6670600	6894000	5601400	40015000	46083000	38759000	3587700	8206300	3853600
A0A0A0MR02;P45880-2;P45880;P45880-1;Q5JSD2;Q5JSD1	Voltage-dependent anion-selective channel protein 2	VDAC2	30.348	282	21.756	19381000	19715000	16578000	5432900	3705800	4839400	944150	1175100	1499800
A0A0A0MS08;P01857;A0A0A0MS07;A0A286YFJ8;P01861	Ig gamma-1 chain C region	IGHG1	43.911	399	201.6	2636400000	2501000000	2422600000	6488500000	6249000000	7030800000	6347900000	6078000000	6177100000
A0A0A0MSA9;A0A0C4DG49;P15151-3;P15151-2;P15151-4;P15151	Poliovirus receptor	PVR	42.882	392	12.011	394140	0	0	19538000	16838000	15499000	4199300	5149100	3408800
A0A0A0MSE1;Q15303-4;Q15303-3;Q15303-2;Q15303;H3BLT0	Receptor tyrosine-protein kinase erbB-4;ERBB4 intracellular domain	ERBB4	142.46	1266	6.2986	0	0	0	0	0	11059000	7856300	0	6653800
A0A0G2JNZ7;A0A0A0MSX3;Q08345-2;Q08345-6;Q08345;Q08345-5;A0A0G2JI85;A2ABM8;A0A140T972;A0A0G2JIA2;E7EPN2;H0Y717;E7EUP7;A2ABL2;A0A0G2JIZ7;E7EQ30;H0Y9F4;E7EPH4;Q08345-4;D6R9C4;D6RB35;D6RB82;D6RBU7;A0A0G2JJA0;E7EQ23;E7EX99;E7EXB0;E7ENJ2;E7EN94;E7EVT1;E7ES06;E7ETX3;E7EUD5;E7EVW6;E7ERN0;A0A0G2JHK4;E7ESR9;A2ABL0;E7ERI6;E7ETI3;H0YAH6	Epithelial discoidin domain-containing receptor 1	DDR1	85.467	767	35.602	8299800	6025500	7050000	21265000	22114000	19285000	8992000	8066500	7395700
A0A0C4DH42;P0DP02;A0A0J9YVT0;A0A0B4J1X5;P01767;P01772;P0DP03;A0A0J9YY99;A0A075B7E8;A0A075B7B8;A0A0J9YVY3;A0A0B4J1V1;P01768;P01764;P01780;P01763;P01762	Ig heavy chain V-III region BUT;Ig heavy chain V-III region KOL;Ig heavy chain V-III region CAM;Ig heavy chain V-III region VH26;Ig heavy chain V-III region JON;Ig heavy chain V-III region WEA;Ig heavy chain V-III region TRO	IGHV3OR16-13;IGHV3OR16-12	12.698	116	104.1	75526000	72105000	70321000	1094200000	1031200000	1005400000	380460000	384720000	304220000
C9J9K3;A0A0C4DG17;P08865;F8WD59	40S ribosomal protein SA	RPSA	29.404	263	19.228	2987500	2778500	4380800	331430	0	0	0	0	0
A0A0G2JMZ8;Q16625-5;Q16625-4;Q16625-2;Q16625-3;Q16625	Occludin	OCLN	59.129	522	19.783	3004100	3101100	3669000	14788000	20125000	19364000	5324700	4700400	1353900
A0A0U1RQF0;P49327;A0A0U1RRG3	Fatty acid synthase;[Acyl-carrier-protein] S-acetyltransferase;[Acyl-carrier-protein] S-malonyltransferase;3-oxoacyl-[acyl-carrier-protein] synthase;3-oxoacyl-[acyl-carrier-protein] reductase;3-hydroxyacyl-[acyl-carrier-protein] dehydratase;Enoyl-[acyl-carrier-protein] reductase;Oleoyl-[acyl-carrier-protein] hydrolase	FASN	273.2	2509	117.42	32545000	39756000	37101000	68504000	72941000	68230000	22245000	27203000	27762000
A0A0U1RR32;A0A0U1RRH7;Q99878;Q96KK5;Q9BTM1;Q16777;Q93077;Q7L7L0;Q6FI13;P20671;P0C0S8;P04908;H0YFX9;C9J0D1;Q71UI9-5;Q71UI9-2;Q71UI9;P0C0S5;Q8IUE6;Q96QV6;P16104;Q9BTM1-2	Histone H2A type 1-J;Histone H2A type 1-H;Histone H2A.J;Histone H2A type 2-C;Histone H2A type 1-C;Histone H2A type 3;Histone H2A type 2-A;Histone H2A type 1-D;Histone H2A type 1;Histone H2A type 1-B/E;Histone H2A;Histone H2A.V;Histone H2A.Z;Histone H2A type 2-B;Histone H2A type 1-A;Histone H2AX	HIST1H2AJ;HIST1H2AH;H2AFJ;HIST2H2AC;HIST1H2AC;HIST3H2A;HIST2H2AA3;HIST1H2AD;HIST1H2AG;HIST1H2AB;H2AFV;H2AFZ;HIST2H2AB;HIST1H2AA;H2AFX	18.481	169	26.431	14659000	2672400	12877000	1676600	1596700	1812400	133080	265010	0
A0A140TA58;Q9BYP9;Q9BYQ3;Q9BYQ0;Q9BYP9-3;A8MTY7;Q9BYQ4;Q9BYP9-2;Q9BYQ2;A8MXZ3	Keratin-associated protein 9-9;Keratin-associated protein 9-3;Keratin-associated protein 9-8;Keratin-associated protein 9-7;Keratin-associated protein 9-2;Keratin-associated protein 9-4;Keratin-associated protein 9-1	KRTAP9-9;KRTAP9-3;KRTAP9-8;KRTAP9-7;KRTAP9-2;KRTAP9-4;KRTAP9-1	18.291	174	150.49	3832900	5525000	4038200	0	0	0	0	0	0
A0A140TA67;A8MVA2	Keratin-associated protein 9-6	KRTAP9-6	18.383	174	26.833	4127400	2963400	2671600	0	0	0	0	0	0
A0A286YES1;P01860;A0A286YEY4;P01859	Ig gamma-3 chain C region;Ig gamma-2 chain C region	IGHG3;IGHG2	49.021	446	21.561	4547900	0	419310	87766000	103390000	76315000	67844000	66316000	62842000
Q5TIG5;A8MQ02;J3KN01;P55196-2;P55196-6;P55196-3;P55196-1;P55196;P55196-5;H0Y7R8	Afadin	MLLT4	189.15	1665	31.643	3756500	5882900	4025100	9630200	10036000	9441500	1953500	1766700	1955100
A8MUX0	Keratin-associated protein 16-1	KRTAP16-1	53.912	517	141.71	242410000	278050000	202990000	5850100	592320	1490300	181240	229280	254850
A8MW50;P07195;F5H793;C9J7H8	L-lactate dehydrogenase;L-lactate dehydrogenase B chain	LDHB	25.218	232	12.113	2306800	2256000	2897000	0	0	0	0	0	0
K7EMV3;B4DEB1;K7EK07;K7ES00;Q71DI3;Q16695;P84243;P68431;K7EP01;Q5TEC6;Q6NXT2	Histone H3;Histone H3.2;Histone H3.1t;Histone H3.3;Histone H3.1;Histone H3.3C	H3F3B;H3F3A;HIST2H3A;HIST3H3;HIST1H3A;HIST2H3PS2;H3F3C	10.334	92	79.935	167890000	181740000	177820000	603540	691920	1520100	0	0	0
B4DGU4;P35222	Catenin beta-1	CTNNB1	84.765	774	12.129	1499000	4811900	4636600	0	0	0	0	0	0
M0R1V7;J3QS39;Q49A90;J3QTR3;F5H6Q2;F5GYU3;F5H2Z3;F5H265;B4DV12;F5H388;F5H747;F5GXK7;J3QKN0;Q5PY61;Q96C32;P62987;P62979;P0CG47;P0CG48;J3QSA3;F5GZ39;M0R1M6;M0R2S1	Ubiquitin-60S ribosomal protein L40;Ubiquitin;60S ribosomal protein L40;Ubiquitin-40S ribosomal protein S27a;Ubiquitin;40S ribosomal protein S27a;Polyubiquitin-B;Ubiquitin;Polyubiquitin-C;Ubiquitin	UBA52;UBB;RPS27A;UBC	7.1321	63	89.478	46136000	44825000	33328000	115230000	110320000	96440000	33198000	27976000	26136000
B5MCA4;P16422;C9JKY3	Epithelial cell adhesion molecule	EPCAM	37.893	342	152.2	7428300	6262700	4607700	49056000	53547000	50005000	8572600	10557000	8798600
H0Y2V1;H7C4C5;B5MEG9;F8W9U4;E7EVA0;P27816-5;P27816-4;P27816-2;P27816-6;P27816	Microtubule-associated protein;Microtubule-associated protein 4	MAP4	48.646	463	14.638	0	0	0	0	0	0	0	0	0
B7ZKQ9;Q8WTV0-4;Q8WTV0-2;Q8WTV0-3;F5H5E8;F5H4X0;Q8WTV0-5;Q8WTV0	Scavenger receptor class B member 1	SCARB1	53.847	481	34.432	2087500	7375700	7283000	43712000	39922000	33153000	7664900	7568000	5329800
C9JBA4;C9J4J0;Q86SG7-2;Q86SG7	Lysozyme g-like protein 2	LYG2	18.745	169	15.194	34142000	35782000	24945000	881630	1294100	0	0	1141000	0
C9JA36;P54709-2;P54709;H7C4L9;C9JXZ1	Sodium/potassium-transporting ATPase subunit beta-3	ATP1B3	14.968	133	13.377	0	0	0	6909100	7221500	7623200	0	0	0
C9JF17;P05090;C9JX71	Apolipoprotein D	APOD	24.158	215	11.3	5191700	5970400	6358700	0	17615000	0	13414000	10898000	14634000
E7EN95;O75369-5;O75369-4;O75369-7;O75369-6;O75369-3;O75369-2;O75369-9;O75369;O75369-8	Filamin-B	FLNB	256.28	2409	13.234	935030	1146400	1689200	4490500	4358600	4348000	658940	0	0
E7EUT5;P04406-2;P04406;O14556	Glyceraldehyde-3-phosphate dehydrogenase	GAPDH	27.87	260	69.237	41076000	47805000	48717000	5397300	4449100	2266600	2837500	1515700	1094300
E7EX29;P63104;E7ESK7;E5RGE1;E5RIR4;E9PD24;E7EVZ2;B0AZS6;P63104-2;B7Z2E6;H0YB80;Q04917;F8WEB6;A2IDB1;A2IDB2	14-3-3 protein zeta/delta	YWHAZ	28.036	246	158.43	33952000	30390000	36320000	923050	0	0	551590	708420	1361800
E9PFD7;P00533;Q504U8;A0A1W2PRR9;P00533-4;P00533-3;P00533-2	Epidermal growth factor receptor	EGFR	129.17	1165	150.39	58257000	47577000	32866000	159680000	164180000	159650000	47064000	38970000	49273000
E9PG15;P27348	14-3-3 protein theta	YWHAQ	17.048	149	9.3313	3868000	2087200	2547900	0	0	0	0	0	0
E9PKE3;P11142;E9PI65;E9PLF4;E9PNE6;P11142-2;E9PM13;E9PQQ4;E9PQK7;E9PK54;E9PS65;E9PN89;A8K7Q2	Heat shock cognate 71 kDa protein	HSPA8	68.805	627	36.189	25818000	23886000	23460000	8565000	11239000	7977400	3160500	2342700	1535300
E9PNW8;Q8WVX9	Fatty acyl-CoA reductase 1	FAR1	37.481	335	14.054	1362700	1117400	1061000	6246600	6228200	6370100	1498400	2326100	2874500
E9PP50;P23528;E9PLJ3;E9PS23;E9PQB7;G3V1A4;E9PK25;Q9Y281-3;Q9Y281	Cofilin-1;Cofilin-2	CFL1;CFL2	17.777	159	14.431	8605200	7525500	7064400	1012600	3128900	1338400	0	0	279300
F1T0I1;J3KNL6;O15027-2;O15027-4;O15027-3;O15027;O15027-5;Q8N9G1;A0A0C4DH09;X6RGP5	Protein transport protein Sec16A	SEC16A	249.48	2334	12.08	7576800	6979700	7530800	4715700	5481200	7055100	4389900	4647800	4855100
F5GXJ9;Q13740-2;Q13740;H7C543;Q13740-3;Q13740-4	CD166 antigen	ALCAM	59.528	532	67.166	4422800	6046500	2594100	38259000	62900000	54595000	6444700	7245400	2685300
F5GZS6;J3KPF3;P08195-3;P08195;P08195-4;P08195-2;F5H0E2;H0YFS2;F5H867;F5GZR9;F5GZI0	4F2 cell-surface antigen heavy chain	SLC3A2	64.872	599	90.521	23001000	26284000	18873000	133120000	143670000	129000000	22029000	23664000	19115000
F8VVM2;Q00325-2;Q00325;F8VZL5;F8VWR4;F8VWQ0	Phosphate carrier protein, mitochondrial	SLC25A3	36.161	324	51.194	42141000	37232000	33885000	119130000	138600000	108750000	58576000	70320000	65182000
H0Y2S9;H0Y7E2;H7C3G6;J3KSW8;Q6WCQ1-3;Q6WCQ1;Q6WCQ1-2		MPRIP	203.37	1794	128.55	73022000	71082000	67941000	1158600	0	509770	2805200	199330	0
H0Y4Z7;P43155-3;P43155-2;P43155	Carnitine O-acetyltransferase	CRAT	22.552	201	13.657	5111000	5804500	5084300	0	0	11694000	0	0	0
H0Y612;Q9UPN9-2;Q9UPN9	E3 ubiquitin-protein ligase TRIM33	TRIM33	98.891	888	29.432	775320	970990	800740	7835700	14629000	12925000	0	0	0
H0Y6F6;Q8NEY1-6;Q8NEY1-5;Q8NEY1-2;Q8NEY1-3;Q8NEY1;A0A0A0MRJ3;Q8NEY1-7;Q8NEY1-4	Neuron navigator 1	NAV1	79.821	755	27.037	13146000	10485000	12824000	1198000	0	1388300	1383300	736900	1235900
H0YMM1;H0YKS4;H0YMD0;H0YMU9;H0YN42;P07355;P07355-2;H0YKZ7;H0YLV6;H0YMT9;H0YKX9;H0YMW4;H0YM50;H0YKV8;H0YKL9;H0YNP5;A6NMY6;H0YLE2;H0YN52;H0YMD9;H0YNA0;H0YN28;H0YL33	Annexin;Annexin A2;Putative annexin A2-like protein	ANXA2;ANXA2P2	16.458	149	68.844	43096000	31001000	28166000	2989000	3283700	2408000	4535200	1514300	1290900
H0YMV8;Q71UM5;P42677;C9J1C5;Q5T4L4;C9JLI6	40S ribosomal protein S27;40S ribosomal protein S27-like	RPS27L;RPS27	11.345	100	14.387	7147200	8832300	8072800	16400000	16703000	17599000	4300900	8362700	7282200
H0YN14;Q8TEX9;Q8TEX9-2;H0YK93;H0YLV0;H0YL92;H0YKG5;H0YN07;H0YMR4	Importin-4	IPO4	101.49	911	15.24	2073700	1688000	1280200	8618400	6099000	995460	4032300	4304600	4590900
H3BVD9;O43278-2;O43278;H3BR01;H3BMB6;H3BTQ8;H3BNW5;H3BSM2	Kunitz-type protease inhibitor 1	SPINT1	52.373	472	25.719	5517800	2822400	2706200	24984000	22165000	20893000	2306200	2133000	1517100
K7EK77;P25705-2;P25705-3;P25705;K7ESA0;K7EQH4;K7EJP1;K7ENJ4;K7ERX7	ATP synthase subunit alpha, mitochondrial	ATP5A1	22.199	207	14.876	2336200	875260	0	0	0	0	0	0	0
K7EKP8;O00154-2;O00154-3;O00154-6;O00154-4;O00154-5;O00154-7;O00154	Cytosolic acyl coenzyme A thioester hydrolase	ACOT7	30.792	279	12.439	3119800	3444900	3265300	728520	0	0	0	0	0
O14672;O14672-2;H0YNC5	Disintegrin and metalloproteinase domain-containing protein 10	ADAM10	84.141	748	133.75	6987100	6915000	6254800	99167000	93905000	93393000	4722000	5249900	2140400
O15031;E2PU09;A6QRH1;A6QRG9;H0Y7X5;H0Y6J7	Plexin-B2	PLXNB2	205.12	1838	179.79	29297000	22487000	15454000	123180000	120840000	101450000	35309000	36048000	32167000
U3KQK0;Q99880;Q99879;Q99877;Q93079;Q5QNW6;Q16778;P62807;P58876;P57053;P33778;P23527;P06899;O60814;Q5QNW6-2;Q8N257;Q96A08	Histone H2B;Histone H2B type 1-L;Histone H2B type 1-M;Histone H2B type 1-N;Histone H2B type 1-H;Histone H2B type 2-F;Histone H2B type 2-E;Histone H2B type 1-C/E/F/G/I;Histone H2B type 1-D;Histone H2B type F-S;Histone H2B type 1-B;Histone H2B type 1-O;Histone H2B type 1-J;Histone H2B type 1-K;Histone H2B type 3-B;Histone H2B type 1-A	HIST1H2BN;HIST1H2BL;HIST1H2BM;HIST1H2BH;HIST2H2BF;HIST2H2BE;HIST1H2BC;HIST1H2BD;H2BFS;HIST1H2BB;HIST1H2BO;HIST1H2BJ;HIST1H2BK;HIST3H2BB;HIST1H2BA	18.804	166	47.16	120710000	129300000	140360000	1267300	2625600	1603000	813180	713060	903960
O75054;O75054-2	Immunoglobulin superfamily member 3	IGSF3	135.19	1194	39.974	5903200	8352900	6949600	16192000	16355000	14199000	617850	608060	507510
O95147	Dual specificity protein phosphatase 14	DUSP14	22.255	198	14.643	14154000	14178000	12140000	0	0	0	1037200	625910	383950
O95292;E5RK64;O95292-2	Vesicle-associated membrane protein-associated protein B/C	VAPB	27.228	243	17.698	427560	0	0	8494000	7663700	6733500	3136900	2973500	1760200
O95297-4;O95297-2;O95297	Myelin protein zero-like protein 1	MPZL1	15.947	145	18.127	6102500	5787300	4536000	32901000	32532000	29986000	4863000	4844800	1978100
P00338-4;P00338;P00338-3;F5H5G7;F5H155;A0A087WUM2;G3XAP5;F5H245;P00338-5;P00338-2;Q6ZMR3;P07864	L-lactate dehydrogenase A chain;L-lactate dehydrogenase;L-lactate dehydrogenase A-like 6A;L-lactate dehydrogenase C chain	LDHA;LDHC;LDHAL6A	30.205	274	16.287	21757000	21083000	24997000	4752800	2322200	1130800	382220	0	0
P01834	Ig kappa chain C region	IGKC	11.765	107	323.31	45980000	40693000	34475000	329470000	306400000	228740000	445110000	664310000	477580000
Q3BDU5;Q5TCI8;P02545-5;P02545-2;P02545-4;P02545-6;P02545;H0YAB0;P02545-3	Prelamin-A/C;Lamin-A/C	LMNA	55.637	487	15.048	7428600	7295100	7725800	0	0	0	0	0	0
P02786;G3V0E5;F8WBE5;H7C3V5;Q9UP52-2;Q9UP52-3;Q9UP52	Transferrin receptor protein 1;Transferrin receptor protein 1, serum form	TFRC	84.87	760	323.31	764650000	843800000	771390000	2438100000	2637100000	2626400000	1030200000	1210500000	1066100000
P04626-5;P04626-4;P04626;B4DTR1;J3QLU9;P04626-3;P04626-2;F5H1T4;J3KTI5;J3QRJ7;J3QRX1;M0R0A7;J3QL83;E9PLB1;J3KRI9;J3QLV2;E9PRQ2;H0YCF5;G3V4P9;A0A087WW79;A0A1W2PKR9;J3KPI6;Q5TCX8-2;Q16584-2;Q16584;Q02779;Q5TCX8;P80192;P80192-4	Receptor tyrosine-protein kinase erbB-2	ERBB2	134.85	1225	323.31	5097500000	5556200000	5319300000	25470000000	25905000000	22551000000	16568000000	19737000000	19047000000
P04626-6	Receptor tyrosine-protein kinase erbB-2	ERBB2	97.381	888	6.7487	1281400	776910	0	3161500	2338900	2905700	0	0	2725800
P04792;C9J3N8;F8WE04	Heat shock protein beta-1	HSPB1	22.782	205	36.349	9512700	10383000	10066000	18434000	12585000	16309000	11671000	9646800	10023000
P05023-4;P05023;P05023-3;P05023-2;M0R116;A0A0A0MT26;P13637;P13637-2;P13637-3;B1AKY9;P50993;H0Y7C1;Q13733;Q5TC01;M0QXF2;E9PRA5;P20648;Q5TC02	Sodium/potassium-transporting ATPase subunit alpha-1;Sodium/potassium-transporting ATPase subunit alpha-3	ATP1A1;ATP1A3	113	1023	323.31	65123000	70283000	67214000	347700000	327040000	338960000	100810000	95766000	88749000
V9GYR2;P05026-2;P05026	Sodium/potassium-transporting ATPase subunit beta-1	ATP1B1	15.125	130	15.226	1247900	2194700	2459500	10266000	11345000	16077000	1746000	1509500	3638800
P05089;P05089-2;P05089-3	Arginase-1	ARG1	34.735	322	18.724	26188000	33480000	23209000	0	0	0	1369300	1161000	0
P05141;P12236;P12235;V9GYG0;Q9H0C2	ADP/ATP translocase 2;ADP/ATP translocase 2, N-terminally processed;ADP/ATP translocase 3;ADP/ATP translocase 3, N-terminally processed;ADP/ATP translocase 1	SLC25A5;SLC25A6;SLC25A4	32.852	298	90.655	37487000	43833000	31329000	145440000	163450000	165940000	49077000	43925000	30399000
S4R3A2;S4R371;P05413	Fatty acid-binding protein, heart	FABP3	10.17	89	11.556	1001900	1327200	0	844130	0	23546000	1417000	1249100	1812400
P06733;K7EM90;P06733-2	Alpha-enolase;Enolase	ENO1	47.168	434	17.97	8353200	7674700	8614700	1529500	1100500	291650	189300	1279800	185440
P06756-3;P06756-2;P06756	Integrin alpha-V;Integrin alpha-V heavy chain;Integrin alpha-V light chain	ITGAV	111.13	1002	23.382	903270	3120400	722620	14634000	14536000	10558000	2351900	2031700	2459100
P07108;P07108-6	Acyl-CoA-binding protein	DBI	10.044	87	14.113	3062600	3613200	6248600	0	0	0	0	800280	0
Q5JP53;P07437;Q5ST81;A0A0B4J269;Q13509;Q13509-2;G3V2A3	Tubulin beta chain;Tubulin beta-3 chain	TUBB;TUBB3	47.766	426	264.59	122970000	141160000	124450000	390890000	406780000	321380000	265910000	296660000	291680000
P07814;V9GYZ6	Bifunctional glutamate/proline--tRNA ligase;Glutamate--tRNA ligase;Proline--tRNA ligase	EPRS	170.59	1512	53.172	11174000	23713000	14304000	19648000	18569000	19291000	17652000	19327000	17922000
P07900;P07900-2;Q14568;Q58FF8;P08238	Heat shock protein HSP 90-alpha;Putative heat shock protein HSP 90-alpha A2;Putative heat shock protein HSP 90-beta 2;Heat shock protein HSP 90-beta	HSP90AA1;HSP90AA2;HSP90AB2P;HSP90AB1	84.659	732	18.738	2513800	3427900	2417700	13738000	13136000	6957900	2784700	3348000	3565800
P09758	Tumor-associated calcium signal transducer 2	TACSTD2	35.709	323	89.362	7076800	6603200	7620700	33723000	30687000	27587000	7915900	8127400	9713100
P0DPA2	V-set and immunoglobulin domain-containing protein 8	VSIG8	43.89	414	130.2	161540000	167970000	165380000	672720	300480	131860	0	0	0
P16403;P10412;P16402;P22492;Q02539	Histone H1.2;Histone H1.4;Histone H1.3;Histone H1t;Histone H1.1	HIST1H1C;HIST1H1E;HIST1H1D;HIST1H1T;HIST1H1A	21.364	213	22.91	26655000	27623000	20813000	0	0	0	0	0	0
P10586-2;P10586;H0Y6Z7;H0Y4H1;H0Y7Z9;H0Y380	Receptor-type tyrosine-protein phosphatase F	PTPRF	211.68	1898	105.47	18945000	21837000	19436000	99538000	102730000	112460000	16256000	15733000	14074000
P11021	78 kDa glucose-regulated protein	HSPA5	72.332	654	22.927	5788700	6950800	5506700	979220	0	0	648270	0	0
P11717	Cation-independent mannose-6-phosphate receptor	IGF2R	274.37	2491	11.909	2377200	2882600	2667200	5627500	3844300	5232100	1133300	1103000	1525000
P13639	Elongation factor 2	EEF2	95.337	858	35.613	10786000	8664500	11580000	2424900	0	4579900	937180	1039000	607730
P14923;C9JTX4;C9J826;C9JK18;C9JKY1	Junction plakoglobin	JUP	81.744	745	89.314	93275000	103790000	90006000	13602000	15577000	16053000	7780200	3478700	3321600
P15529-16;P15529-7;P15529-4;P15529-6;P15529-3;P15529-5;P15529-2;R4GN18;P15529-15;P15529-9;P15529-12;P15529-14;P15529-8;P15529-11;P15529-13;P15529-10;P15529	Membrane cofactor protein	CD46	36.826	336	57.237	3270000	4278900	4499100	20397000	20355000	20053000	3435500	4365700	4837600
P15924;P15924-3;P15924-2	Desmoplakin	DSP	331.77	2871	323.31	308650000	312750000	350330000	37498000	18670000	18983000	12498000	59984000	12398000
P17066;P48741;E9PN25;E9PPY6	Heat shock 70 kDa protein 6;Putative heat shock 70 kDa protein 7	HSPA6;HSPA7	71.027	643	20.525	8943100	8950400	9007400	565920	580090	0	499730	0	0
P18084;H7C5U2;V9GZ57	Integrin beta-5;Integrin beta	ITGB5	88.053	799	27.519	1191300	763380	993880	7021700	6586100	5633900	490030	384630	269570
P22735;P22735-2;H0YMQ8	Protein-glutamine gamma-glutamyltransferase K	TGM1	89.786	817	38.477	29406000	27074000	27112000	10542000	0	0	0	157420	0
P27482	Calmodulin-like protein 3	CALML3	16.891	149	59.947	44782000	35917000	28098000	3526500	2456100	2578200	756540	0	0
P28838-2;P28838;H0Y9Q1;H0Y983	Cytosol aminopeptidase	LAP3	52.771	488	56.354	32782000	33573000	32034000	0	0	1873100	369950	0	0
P31944	Caspase-14;Caspase-14 subunit p19;Caspase-14 subunit p10	CASP14	27.679	242	40.592	32275000	33505000	30935000	343440	0	885360	352220	0	0
P31946-2;Q4VY20;Q4VY19;A0A0J9YWE8;P31946;A0A0J9YWZ2	14-3-3 protein beta/alpha;14-3-3 protein beta/alpha, N-terminally processed	YWHAB	27.85	244	12.276	1084600	955820	2408900	0	0	0	0	0	0
P31947-2;P31947	14-3-3 protein sigma	SFN	24.336	216	31.659	178130000	143510000	124130000	343070000	0	0	0	0	290230
P32004-3;P32004-2;P32004	Neural cell adhesion molecule L1	L1CAM	138.91	1248	24.197	1873100	1436600	1821000	14125000	11793000	3889900	0	0	858700
P33764	Protein S100-A3	S100A3	11.713	101	29.657	197570000	185680000	171870000	5257300	972390	1099700	0	0	0
P36952;C9JLM5;P36952-2	Serpin B5	SERPINB5	42.1	375	19.646	4442900	4410100	2759900	0	0	0	0	0	0
P38646;D6RA73;D6RJI2	Stress-70 protein, mitochondrial	HSPA9	73.68	679	12.938	4194400	4299700	4601000	7685600	5679300	6398800	1930100	3134200	3161700
P42356;P42356-2	Phosphatidylinositol 4-kinase alpha	PI4KA	236.83	2102	11.989	442560	0	2284400	8586000	3703200	5147400	1713200	1622000	2022400
P47929	Galectin-7	LGALS7	15.075	136	16.113	20108000	6331900	19637000	4489700	3134600	0	538300	745380	498940
P49792;F8WBP7	E3 SUMO-protein ligase RanBP2	RANBP2	358.2	3224	24.248	7735500	5603200	6565700	11103000	10523000	11870000	3048500	2768900	4843200
P50416-2;P50416	Carnitine O-palmitoyltransferase 1, liver isoform	CPT1A	86.238	756	40.803	9933100	7588400	7764900	20217000	19293000	20239000	12968000	11467000	12404000
P50895;A0A087WXM8;K7ENU8	Basal cell adhesion molecule	BCAM	67.404	628	253.15	51233000	52289000	53232000	406680000	397730000	345520000	79477000	65420000	57807000
P51148;P51148-2;K7EIP6;K7ENY4;K7ERI8;K7ERQ8	Ras-related protein Rab-5C	RAB5C	23.482	216	16.93	2178600	1678000	0	8119800	11826000	11403000	1981300	1475500	1486900
P51178;P51178-2;Q4KWH8-3;Q4KWH8-4;Q4KWH8-2;Q4KWH8	1-phosphatidylinositol 4,5-bisphosphate phosphodiesterase delta-1	PLCD1	85.664	756	18.669	22928000	21203000	21618000	0	0	274610	0	0	280040
P54652	Heat shock-related 70 kDa protein 2	HSPA2	70.02	639	5.4388	878360	815140	676300	0	0	0	0	0	0
P54707;P54707-2	Potassium-transporting ATPase alpha chain 2	ATP12A	115.51	1039	6.345	7269600	0	4548000	19737000	20101000	0	6629400	5747800	5876200
P54753;P54762	Ephrin type-B receptor 3	EPHB3	110.33	998	102.35	5685200	4966200	1726300	72487000	52707000	52703000	8245100	10497000	8379000
Q96L35;P54760;J3KR66;Q5JY90;U3NG26;F8W9W0;C9JXA2;B1AKC9;F8VP57;B7ZKW7;B7ZKJ3;A0A0B4J1T8;P54760-3;Q9UF33-2;Q9UF33-3;P54760-4;P54760-2;P54762-5;Q06187;Q06187-2;P54756-3;P29317;P29320;P29323-2;P29323-3;Q15375-2;Q15375-4;Q15375;P29322;P54756-2;Q9UF33;P54756;P29323	Ephrin type-B receptor 4	EPHB4	102.56	935	27.109	4111700	3984600	6505500	18201000	24740000	17463000	4289400	4544200	5070500
P55060-4;P55060-3;P55060;P55060-2	Exportin-2	CSE1L	103.88	915	28.704	4513500	3673700	6066800	23256000	26968000	21474000	13257000	9135300	4398300
P59990	Keratin-associated protein 12-1	KRTAP12-1	9.7375	96	35.088	207630000	233860000	198980000	1041200	997560	665730	453520	303700	308940
P60014;A0A087X1C6	Keratin-associated protein 10-10	KRTAP10-10	25.571	251	70.165	35627000	31947000	34832000	0	0	0	0	0	0
P60174-4;P60174-1;P60174;U3KQF3;U3KPZ0	Triosephosphate isomerase	TPI1	17.958	167	24.855	12922000	16139000	14918000	0	0	0	0	0	0
P60328	Keratin-associated protein 12-3	KRTAP12-3	9.9468	96	8.3942	2140700	1474600	981840	0	1276000	0	0	1206600	1133900
P60369;A0A087WZD6;P60368;P60410	Keratin-associated protein 10-3	KRTAP10-3	22.348	221	15.452	4942400	6946400	4955800	0	0	0	0	0	0
P60370;P60331	Keratin-associated protein 10-5;Keratin-associated protein 10-1	KRTAP10-5;KRTAP10-1	27.626	271	191.66	281030000	266350000	323650000	900600	1104800	1289800	0	0	0
P60372;A0A087WXN5	Keratin-associated protein 10-4	KRTAP10-4	40.429	401	19.213	112090000	94017000	105420000	0	0	0	0	0	0
P60411	Keratin-associated protein 10-9	KRTAP10-9	30.037	292	28.187	14692000	23170000	15393000	1135700	0	172810	1416600	1460600	1506400
P60412	Keratin-associated protein 10-11	KRTAP10-11	30.243	298	6.1881	4252100	5356100	4944700	0	0	0	0	0	0
P63261;P60709;P63267-2;P63267;P68133;P68032;P62736;I3L3I0;I3L1U9;I3L4N8;A6NL76;G5E9R0;K7EM38;E7EVS6;I3L3R2;J3KT65;Q6S8J3;A5A3E0;F8WCH0;C9JTX5;C9JUM1;C9JZR7;F8WB63;B8ZZJ2;C9JFL5;F6UVQ4;F6QUT6;Q9BYX7;P0CG39;P0CG38	Actin, cytoplasmic 2;Actin, cytoplasmic 2, N-terminally processed;Actin, cytoplasmic 1;Actin, cytoplasmic 1, N-terminally processed;Actin, gamma-enteric smooth muscle;Actin, alpha skeletal muscle;Actin, alpha cardiac muscle 1;Actin, aortic smooth muscle	ACTG1;ACTB;ACTG2;ACTA1;ACTC1;ACTA2	41.792	375	66.301	105040000	90841000	83443000	43950000	50741000	47930000	9819400	18412000	15911000
P61981	14-3-3 protein gamma;14-3-3 protein gamma, N-terminally processed	YWHAG	28.302	247	6.5998	7521900	8474200	7510200	1148300	1062600	0	269170	336350	329530
P62258;B4DJF2;I3L3T1;P62258-2;I3L0W5;K7EIT4;K7EM20	14-3-3 protein epsilon	YWHAE	29.174	255	47.879	36212000	29135000	23794000	387600	1872100	389580	426360	520300	0
P62805	Histone H4	HIST1H4A	11.367	103	73.004	308630000	343710000	311550000	3319800	7056600	1615800	308250	0	0
P62829;C9JD32;B9ZVP7;J3KT29;J3KTJ3	60S ribosomal protein L23	RPL23	14.865	140	51.49	7819600	6823000	6896000	33744000	32145000	26077000	8681500	9897600	9115800
Q71U36-2;Q71U36;P68363;F5H5D3;P68363-2;Q9BQE3;A0A1W2PQM2;Q13748-2;Q6PEY2;Q13748;F8VQQ4;F8VVB9;C9J2C0;Q9NY65-2;Q9NY65;F8VRK0;F8VX09;F8VWV9;F8VRZ4;F8VS66;V9GZ17;F8VXZ7;C9JDS9;F8W0F6;A6NHL2-2;A6NHL2	Tubulin alpha-1A chain;Tubulin alpha-1B chain;Tubulin alpha-1C chain;Tubulin alpha-3C/D chain;Tubulin alpha-3E chain	TUBA1A;TUBA1B;TUBA1C;TUBA3C;TUBA3E	46.297	416	96.806	29718000	26210000	28761000	71551000	69453000	65924000	46675000	44428000	40841000
P68366-2;P68366	Tubulin alpha-4A chain	TUBA4A	48.328	433	5.9601	1897900	1528400	1628300	1823900	0	2425900	464270	494130	562240
P68371;P04350;Q3ZCM7;M0R2D3;M0R0X0;M0QY85;M0QY37;M0QX14;M0R042;M0QZL7;M0QYM7;M0R278;M0R2T4;A0A075B724	Tubulin beta-4B chain;Tubulin beta-4A chain	TUBB4B;TUBB4A	49.83	445	45.306	24161000	29005000	25020000	79024000	70124000	57171000	57232000	59756000	54535000
P78527;P78527-2	DNA-dependent protein kinase catalytic subunit	PRKDC	469.08	4128	54.084	36911000	40826000	28330000	42758000	38344000	33076000	41249000	38128000	39644000
P81605;P81605-2	Dermcidin;Survival-promoting peptide;DCD-1	DCD	11.284	110	12.994	17482000	21721000	23120000	12831000	12743000	11818000	11035000	12359000	7962000
Q008S8	Epithelial cell-transforming sequence 2 oncogene-like	ECT2L	104.88	904	11.558	0	0	259120	0	0	0	0	0	0
Q01650;A0A0C4DGL4	Large neutral amino acids transporter small subunit 1	SLC7A5	55.01	507	71.039	18880000	14228000	13090000	90023000	82359000	54921000	14810000	13763000	9622200
Q02413;Q02413-2	Desmoglein-1	DSG1	113.75	1049	56.987	16725000	15405000	9116500	1278800	859970	1197800	1285800	856780	1196400
Q04721;D2WEZ3	Neurogenic locus notch homolog protein 2;Notch 2 extracellular truncation;Notch 2 intracellular domain	NOTCH2	265.4	2471	25.628	15201000	16964000	1423100	19689000	18265000	19477000	1899900	1465700	1425500
Q08174;Q08174-2	Protocadherin-1	PCDH1	114.74	1060	12.055	3916400	2706700	6435900	4165600	4527300	4800700	440590	664770	0
Q08188	Protein-glutamine gamma-glutamyltransferase E;Protein-glutamine gamma-glutamyltransferase E 50 kDa catalytic chain;Protein-glutamine gamma-glutamyltransferase E 27 kDa non-catalytic chain	TGM3	76.631	693	66.545	43047000	43190000	39518000	0	475940	0	248690	0	72815
Q09666	Neuroblast differentiation-associated protein AHNAK	AHNAK	629.09	5890	24.171	4934500	4196300	4662900	6365900	803770	4269800	4318500	4701000	3017200
Q13308-3;Q13308-2;Q13308;Q13308-6;Q13308-5;Q13308-4;Q86X91;C9JQR6;H7C5L0;H0Y8F1	Inactive tyrosine-protein kinase 7	PTK7	103.58	940	30.082	4817600	2760900	4940600	25613000	20918000	21661000	1986400	2884100	3503600
Q13443;A0A0J9YY58;F8WC54;A0AVL1;Q13443-2	Disintegrin and metalloproteinase domain-containing protein 9	ADAM9	90.555	819	39.825	6964900	6000200	6978800	39682000	42739000	37414000	5276900	2130700	5006200
Q13444-11;Q13444-8;Q13444-2;Q13444-7;Q13444-6;Q13444-12;Q13444-5;Q13444-4;Q13444-3;Q13444;Q13444-13;Q13444-10;Q13444-9	Disintegrin and metalloproteinase domain-containing protein 15	ADAM15	55.445	520	49.835	3157600	2738800	3055200	13685000	12053000	12993000	2978800	3745400	2955500
Q13835-2;Q13835	Plakophilin-1	PKP1	80.496	726	293.87	194040000	229460000	186030000	3972300	1417000	671370	393750	648310	605100
Q9BVA1;Q13885;A0A075B736;Q5SQY0;A6NNZ2;K7ESM5;Q9BUF5;Q9H4B7;G3V5W4;G3V2R8;G3V3R4;G3V2N6	Tubulin beta-2B chain;Tubulin beta-2A chain	TUBB2B;TUBB2A	49.953	445	5.5434	0	0	0	8170800	4353900	3914700	5713800	5184700	2859400
Q14118	Dystroglycan;Alpha-dystroglycan;Beta-dystroglycan	DAG1	97.44	895	32.158	2697600	3739900	2413800	24742000	27723000	28871000	4867600	5371000	4277100
Q14126	Desmoglein-2	DSG2	122.29	1118	53.674	3207100	767100	4090400	27238000	17395000	14547000	3107900	1395400	547040
Q14204	Cytoplasmic dynein 1 heavy chain 1	DYNC1H1	532.4	4646	18.859	1781700	1484100	3160000	5316200	5725700	5107100	2140100	2865200	2713100
Q15149-7;Q15149-8;Q15149-9;Q15149-5;Q15149-4;Q15149-6;Q15149-2;Q15149;Q15149-3;E9PMV1;H0YDN1;E9PKG0;H3BPE1;H3BQK9;Q9UPN3-5;Q9UPN3	Plectin	PLEC	512.6	4515	323.31	149450000	143060000	136790000	477070000	494900000	495330000	88137000	89395000	83963000
Q15365;F8VTZ0;F8W0G4;F8VXH9;F8W1G6;H3BRU6;F8VZX2;J3QT27;E9PFP8;Q15366-7;Q15366-8;Q15366-4;Q15366-5;P57721-2;P57721-3;P57721-5;Q15366-6;Q15366-3;Q15366;Q15366-2;P57721-4;P57721	Poly(rC)-binding protein 1;Poly(rC)-binding protein 2;Poly(rC)-binding protein 3	PCBP1;PCBP2;PCBP3	37.497	356	20.064	9881000	7701400	6540700	12745000	12008000	11303000	942940	1787100	1798800
Q15758;M0QXM4;Q15758-3;Q15758-2	Neutral amino acid transporter B(0)	SLC1A5	56.598	541	17.002	10527000	4399600	4717900	26969000	29227000	24039000	5963500	6538300	5257800
Q3LI83	Keratin-associated protein 24-1	KRTAP24-1	27.719	254	43.003	120590000	135410000	111840000	778720	0	603540	147480	0	0
Q52LG2	Keratin-associated protein 13-2	KRTAP13-2	18.727	175	59.72	57549000	49874000	46844000	524570	0	0	0	0	0
Q562R1	Beta-actin-like protein 2	ACTBL2	42.003	376	5.9662	5167500	4614800	3658500	358900	0	0	0	0	0
Q674R7;Q674R7-2	Autophagy-related protein 9B	ATG9B	101.02	924	12.038	6727800	4757800	5410900	0	0	0	0	772780	0
Q6MZM0	Hephaestin-like protein 1	HEPHL1	131.6	1159	32.394	19735000	18838000	13426000	1426800	0	0	0	0	0
Q86SJ6;Q86SJ6-2	Desmoglein-4	DSG4	113.82	1040	82.696	54822000	104580000	84045000	6418200	7345000	8768000	3268700	3511000	4018600
S4R3V8;Q86X29-6;Q86X29-5;Q86X29-4;Q86X29;Q86X29-3;Q86X29-2	Lipolysis-stimulated lipoprotein receptor	LSR	66.175	601	78.134	9749600	8131100	8840900	78400000	78082000	65861000	11913000	13192000	10973000
Q8IUC0	Keratin-associated protein 13-1	KRTAP13-1	18.32	172	22.802	7085600	6480000	4815400	0	0	0	0	0	0
Q8IUC1	Keratin-associated protein 11-1	KRTAP11-1	17.085	163	149.78	135350000	99711000	100950000	950060	0	0	8669800	6708300	5057700
Q8IV08	Phospholipase D3	PLD3	54.705	490	13.401	5760700	6341700	5865100	0	0	0	0	0	0
Q8IWA5;Q8IWA5-2;Q8IWA5-3;K7ER17;K7EPV6;K7EMR2;K7ESF5	Choline transporter-like protein 2	SLC44A2	80.123	706	29.183	103460000	106650000	103760000	304850000	190170000	243590000	214060000	145500000	123000000
Q8TF66;Q8TF66-2	Leucine-rich repeat-containing protein 15	LRRC15	64.365	581	64.493	30842000	35164000	36338000	324720	0	0	0	0	0
Q92616	Translational activator GCN1	GCN1L1	292.75	2671	27.885	7050200	6777600	7064200	11569000	11192000	12314000	6506700	6852700	6173700
Q92692-2;Q92692;K7EKE8	Nectin-2	PVRL2	51.359	479	31.415	4611600	7848400	8288300	50242000	53897000	52588000	4991100	5289400	5264100
Q92729-3;Q92729-2;Q92729-4;Q92729	Receptor-type tyrosine-protein phosphatase U	PTPRU	160.79	1433	12.773	0	0	0	1844400	3842200	4072500	285390	444830	318520
Q969P0-3;Q969P0;C9J8Z4;Q969P0-2	Immunoglobulin superfamily member 8	IGSF8	55.807	526	47.373	2651700	3054200	1428600	17769000	20309000	19430000	2125700	0	455830
Q96NY8;Q96NY8-2	Nectin-4;Processed poliovirus receptor-related protein 4	PVRL4	55.454	510	42.85	2901900	4256500	4381000	30958000	24647000	23560000	1075900	3619100	1108500
Q96P70	Importin-9	IPO9	115.96	1041	20.2	831440	754170	1030000	2060700	1948800	2147600	1915400	3850900	1254100
Q9BYQ9;H7BXR9	Keratin-associated protein 4-8	KRTAP4-8	19.627	185	8.1112	13602000	13993000	13891000	410890	0	7383300	0	0	0
Q9BYR3	Keratin-associated protein 4-4	KRTAP4-4	18.023	166	18.479	51979000	35502000	28079000	0	0	0	0	0	0
Q9BYR7	Keratin-associated protein 3-2	KRTAP3-2	10.407	98	31.848	9581700	8188300	7720700	0	0	0	0	0	0
Q9NP59;E7ES28	Solute carrier family 40 member 1	SLC40A1	62.541	571	12.052	2720700	2890400	2709200	0	417950	909170	259260	0	0
Q9NVJ2;Q96BM9	ADP-ribosylation factor-like protein 8B;ADP-ribosylation factor-like protein 8A	ARL8B;ARL8A	21.539	186	11.501	4618600	4782800	5014200	0	0	817800	248400	0	0
Q9UGT4	Sushi domain-containing protein 2	SUSD2	90.207	822	323.31	71902000	63253000	53406000	296470000	279350000	351330000	65721000	67827000	73843000
Q9UM47;M0R3C9	Neurogenic locus notch homolog protein 3;Notch 3 extracellular truncation;Notch 3 intracellular domain	NOTCH3	243.63	2321	14.806	2732000	1293000	1360100	6529800	6396300	7404600	2758800	1491100	3268300
Q9Y446;Q9Y446-2;E9PRW6;E9PKC4;E9PQ15;E9PJR7;E9PK71	Plakophilin-3	PKP3	87.081	797	44.882	9600200	15720000	7344200	33247000	40553000	25600000	1464600	908450	1755000
Q9Y5Y6	Suppressor of tumorigenicity 14 protein	ST14	94.769	855	13.091	724700	1111100	0	7311100	7027500	6156900	0	0	573900
Q9Y6R7;A0A087WUZ2;A0A087WXI2	IgGFc-binding protein	FCGBP	572.01	5405	11.26	8307600	99697000	89080000	178100000	220960000	194500000	133990000	133170000	145120000
