# Supplementary material for: Direct stimulation of ERBB2 highlights a novel cytostatic signaling pathway driven by the receptor Thr701 phosphorylation
Source: Sci Rep. 2020 Oct 9;10:16906. doi: 10.1038/s41598-020-73835-1 (PMC7547737; doi:10.1038/s41598-020-73835-1)
Supplement: Supplementary file 3 — Supplementary Table S2. [file 41598_2020_73835_MOESM3_ESM.xlsx]

## Sheet: Ctrl_DMSO
User	ProMiFa
Search title	CTRL
MS data file	CTRL.msm
Database	human_proteome 20170315
Timestamp	29 May 2017 at 17:40:25 GMT
Type of search	MS/MS Ion Search
Quantitation	None
Enzyme	Trypsin
Fixed modifications	Carbamidomethyl (C)
Variable modifications	Acetyl (Protein N-term),Oxidation (M),CAMthiopropanoyl (K),CAMthiopropanoyl (Protein N-term)
Mass values	Monoisotopic
Protein mass	Unrestricted
Peptide mass tolerance	5 ppm
Fragment mass tolerance	0.6 Da
Max missed cleavages	3
Instrument type	Default
Number of queries	18780
Significance threshold p<	0.05
Max. number of families	AUTO
Ions score or expect cut-off	-1
Preferred taxonomy	All entries
Family	Member	Accession	Score	Mass	Num. of sequences	emPAI	Description
1	1	P60709	2906	42052	20	4.54	Actin, cytoplasmic 1 OS=Homo sapiens GN=ACTB PE=1 SV=1
1	2	P63261	2303	42108	20	4.54	Actin, cytoplasmic 2 OS=Homo sapiens GN=ACTG1 PE=1 SV=1
2	1	P10412	843	21852	7	1.57	Histone H1.4 OS=Homo sapiens GN=HIST1H1E PE=1 SV=2
3	1	P04406	675	36201	11	1.7	Glyceraldehyde-3-phosphate dehydrogenase OS=Homo sapiens GN=GAPDH PE=1 SV=3
4	1	P06733	669	47481	9	0.77	Alpha-enolase OS=Homo sapiens GN=ENO1 PE=1 SV=2
5	1	P81605	513	11391	3	1.12	Dermcidin OS=Homo sapiens GN=DCD PE=1 SV=2
6	1	A0A0C4DGB6	494	71177	6	0.29	Serum albumin OS=Homo sapiens GN=ALB PE=1 SV=1
7	1	P11142	491	71082	9	0.47	Heat shock cognate 71 kDa protein OS=Homo sapiens GN=HSPA8 PE=1 SV=1
7	2	A0A0G2JIW1	312	70351	4	0.19	Heat shock 70 kDa protein 1B OS=Homo sapiens GN=HSPA1B PE=1 SV=1
8	1	P23396	455	26842	6	0.94	40S ribosomal protein S3 OS=Homo sapiens GN=RPS3 PE=1 SV=2
9	1	Q5JP53	414	48135	7	0.55	Tubulin beta chain OS=Homo sapiens GN=TUBB PE=1 SV=1
9	2	P68371	282	50255	7	0.52	Tubulin beta-4B chain OS=Homo sapiens GN=TUBB4B PE=1 SV=1
10	1	P08238	383	83554	6	0.24	Heat shock protein HSP 90-beta OS=Homo sapiens GN=HSP90AB1 PE=1 SV=4
10	2	P07900	383	85006	5	0.19	Heat shock protein HSP 90-alpha OS=Homo sapiens GN=HSP90AA1 PE=1 SV=5
11	1	O43707	351	105245	6	0.19	Alpha-actinin-4 OS=Homo sapiens GN=ACTN4 PE=1 SV=2
12	1	A0A0U1RQF0	298	275649	8	0.09	Fatty acid synthase OS=Homo sapiens GN=FASN PE=1 SV=1
13	1	Q9H9B4	291	35881	3	0.28	Sideroflexin-1 OS=Homo sapiens GN=SFXN1 PE=1 SV=4
14	1	P00338	279	36950	4	0.38	L-lactate dehydrogenase A chain OS=Homo sapiens GN=LDHA PE=1 SV=2
14	2	P07195	111	36900	3	0.28	L-lactate dehydrogenase B chain OS=Homo sapiens GN=LDHB PE=1 SV=2
15	1	A0A087WVQ9	261	48195	4	0.28	Elongation factor 1-alpha 1 OS=Homo sapiens GN=EEF1A1 PE=1 SV=1
16	1	P10645	255	50829	6	0.43	Chromogranin-A OS=Homo sapiens GN=CHGA PE=1 SV=7
17	1	F5H5D3	236	58606	5	0.29	Tubulin alpha chain OS=Homo sapiens GN=TUBA1C PE=1 SV=1
18	1	A0A0A0MSI0	227	19135	5	1.16	Peroxiredoxin-1 (Fragment) OS=Homo sapiens GN=PRDX1 PE=1 SV=1
19	1	P05141	225	33059	3	0.31	ADP/ATP translocase 2 OS=Homo sapiens GN=SLC25A5 PE=1 SV=7
19	2	P12236	65	33073	3	0.31	ADP/ATP translocase 3 OS=Homo sapiens GN=SLC25A6 PE=1 SV=4
20	1	J3KPS3	206	40249	6	0.68	Fructose-bisphosphate aldolase OS=Homo sapiens GN=ALDOA PE=1 SV=1
21	1	P04792	203	22826	4	0.68	Heat shock protein beta-1 OS=Homo sapiens GN=HSPB1 PE=1 SV=2
22	1	G3XAL0	201	24921	3	0.43	Malate dehydrogenase OS=Homo sapiens GN=MDH2 PE=1 SV=1
23	1	Q5D862	196	249296	1	0.01	Filaggrin-2 OS=Homo sapiens GN=FLG2 PE=1 SV=1
24	1	C9J826	180	30415	3	0.34	Junction plakoglobin (Fragment) OS=Homo sapiens GN=JUP PE=1 SV=8
25	1	P62805	175	11360	4	1.75	Histone H4 OS=Homo sapiens GN=HIST1H4A PE=1 SV=2
26	1	A0A0B4J1R6	167	50335	4	0.27	Transketolase OS=Homo sapiens GN=TKT PE=1 SV=1
27	1	F8W9N7	161	20350	2	0.34	F-actin-capping protein subunit alpha-2 OS=Homo sapiens GN=CAPZA2 PE=1 SV=1
28	1	M0R1V7	152	7128	2	1.18	Ubiquitin-60S ribosomal protein L40 (Fragment) OS=Homo sapiens GN=UBA52 PE=1 SV=1
29	1	P23528	141	18719	2	0.37	Cofilin-1 OS=Homo sapiens GN=CFL1 PE=1 SV=3
30	1	P60174	136	31057	3	0.33	Triosephosphate isomerase OS=Homo sapiens GN=TPI1 PE=1 SV=3
31	1	A0A0U1RR32	130	18470	2	0.38	Histone H2A OS=Homo sapiens GN=hCG_2039566 PE=3 SV=1
32	1	A0A087WWU8	125	26632	1	0.12	Tropomyosin alpha-3 chain OS=Homo sapiens GN=TPM3 PE=1 SV=1
33	1	E9PE20	119	7777	1	0.43	Signal recognition particle 9 kDa protein OS=Homo sapiens GN=SRP9 PE=1 SV=1
34	1	P61981	109	28456	2	0.23	14-3-3 protein gamma OS=Homo sapiens GN=YWHAG PE=1 SV=2
35	1	C9JF17	101	24541	3	0.44	Apolipoprotein D (Fragment) OS=Homo sapiens GN=APOD PE=1 SV=1
36	1	E9PR30	101	10898	2	0.69	40S ribosomal protein S30 OS=Homo sapiens GN=FAU PE=1 SV=1
37	1	A0A0A0MRJ6	99	30524	2	0.22	Protein-L-isoaspartate O-methyltransferase OS=Homo sapiens GN=PCMT1 PE=1 SV=1
38	1	P25311	97	34465	2	0.19	Zinc-alpha-2-glycoprotein OS=Homo sapiens GN=AZGP1 PE=1 SV=2
39	1	P38646	88	73920	2	0.09	Stress-70 protein, mitochondrial OS=Homo sapiens GN=HSPA9 PE=1 SV=2
40	1	A0A1B0GV68	89	88502	1	0.03	FERM, RhoGEF and pleckstrin domain-containing protein 1 OS=Homo sapiens GN=FARP1 PE=1 SV=1
41	1	A0A0A0MS07	86	32476	2	0.2	Ig gamma-1 chain C region (Fragment) OS=Homo sapiens GN=IGHG1 PE=1 SV=1
42	1	P12004	86	29092	3	0.36	Proliferating cell nuclear antigen OS=Homo sapiens GN=PCNA PE=1 SV=1
43	1	P25705	84	59828	4	0.22	ATP synthase subunit alpha, mitochondrial OS=Homo sapiens GN=ATP5A1 PE=1 SV=1
44	1	F8VVM2	84	36537	1	0.09	Phosphate carrier protein, mitochondrial OS=Homo sapiens GN=SLC25A3 PE=1 SV=1
45	1	H0YEN5	80	21426	4	0.74	40S ribosomal protein S2 (Fragment) OS=Homo sapiens GN=RPS2 PE=1 SV=1
46	1	Q8IUC1	79	18385	2	0.38	Keratin-associated protein 11-1 OS=Homo sapiens GN=KRTAP11-1 PE=2 SV=1
47	1	U3KQK0	77	18792	2	0.37	Histone H2B OS=Homo sapiens GN=HIST1H2BN PE=1 SV=1
48	1	H0YH81	77	38226	3	0.27	ATP synthase subunit beta (Fragment) OS=Homo sapiens GN=ATP5B PE=1 SV=1
49	1	F2Z393	76	35535	1	0.09	Transaldolase OS=Homo sapiens GN=TALDO1 PE=1 SV=1
50	1	Q02413	76	114702	2	0.05	Desmoglein-1 OS=Homo sapiens GN=DSG1 PE=1 SV=2
51	1	Q9NX58	76	44044	1	0.07	Cell growth-regulating nucleolar protein OS=Homo sapiens GN=LYAR PE=1 SV=2
52	1	Q8IUC0	75	19505	1	0.16	Keratin-associated protein 13-1 OS=Homo sapiens GN=KRTAP13-1 PE=2 SV=2
53	1	H0YJG9	75	17631	2	0.39	Dehydrogenase/reductase SDR family member 2, mitochondrial (Fragment) OS=Homo sapiens GN=DHRS2 PE=1 SV=1
54	1	A0A1B0GV23	73	44316	2	0.15	Cathepsin D OS=Homo sapiens GN=CTSD PE=1 SV=1
55	1	P62701	73	29807	4	0.49	40S ribosomal protein S4, X isoform OS=Homo sapiens GN=RPS4X PE=1 SV=2
56	1	H3BR70	72	40506	3	0.25	Pyruvate kinase OS=Homo sapiens GN=PKM PE=1 SV=1
57	1	E7EX29	68	28190	2	0.24	14-3-3 protein zeta/delta (Fragment) OS=Homo sapiens GN=YWHAZ PE=1 SV=1
58	1	P50897	66	34627	2	0.19	Palmitoyl-protein thioesterase 1 OS=Homo sapiens GN=PPT1 PE=1 SV=1
59	1	A0A087X1X7	65	69696	1	0.04	Elongation factor 1-delta OS=Homo sapiens GN=EEF1D PE=1 SV=1
60	1	P62851	64	13791	1	0.23	40S ribosomal protein S25 OS=Homo sapiens GN=RPS25 PE=1 SV=1
61	1	Q8TF66	64	65238	3	0.15	Leucine-rich repeat-containing protein 15 OS=Homo sapiens GN=LRRC15 PE=2 SV=2
62	1	A8MUD9	62	24474	1	0.13	60S ribosomal protein L7 OS=Homo sapiens GN=RPL7 PE=1 SV=1
63	1	P60842	61	46353	3	0.21	Eukaryotic initiation factor 4A-I OS=Homo sapiens GN=EIF4A1 PE=1 SV=1
64	1	Q13835	61	84119	1	0.04	Plakophilin-1 OS=Homo sapiens GN=PKP1 PE=1 SV=2
65	1	A0A0C4DG17	56	33464	2	0.2	40S ribosomal protein SA OS=Homo sapiens GN=RPSA PE=1 SV=1
66	1	H0YMD0	56	25440	3	0.42	Annexin (Fragment) OS=Homo sapiens GN=ANXA2 PE=1 SV=1
67	1	P0DOY2	53	11458	2	0.65	Immunoglobulin lambda constant 2 OS=Homo sapiens GN=IGLC2 PE=1 SV=1
68	1	A0A087X027	53	33625	1	0.09	Protein SETSIP OS=Homo sapiens GN=SETSIP PE=3 SV=1
69	1	C9J0E4	50	7082	1	0.48	Cystatin-A OS=Homo sapiens GN=CSTA PE=1 SV=1
70	1	B5MDF5	50	26379	2	0.25	GTP-binding nuclear protein Ran OS=Homo sapiens GN=RAN PE=1 SV=1
71	1	P31944	49	27947	2	0.24	Caspase-14 OS=Homo sapiens GN=CASP14 PE=1 SV=2
72	1	P00558	49	44985	2	0.14	Phosphoglycerate kinase 1 OS=Homo sapiens GN=PGK1 PE=1 SV=3
73	1	E9PKU4	49	25806	1	0.12	60S ribosomal protein L8 (Fragment) OS=Homo sapiens GN=RPL8 PE=1 SV=1
74	1	H0Y449	47	42333	1	0.07	Nuclease-sensitive element-binding protein 1 (Fragment) OS=Homo sapiens GN=YBX1 PE=1 SV=1
75	1	K7EIP6	46	2915	1	1.32	Uncharacterized protein (Fragment) OS=Homo sapiens PE=4 SV=1
76	1	P12273	46	16847	1	0.19	Prolactin-inducible protein OS=Homo sapiens GN=PIP PE=1 SV=1
77	1	A0A087WYJ9	46	50036	1	0.06	Ig mu chain C region OS=Homo sapiens GN=IGHM PE=1 SV=2
78	1	F8VQE1	44	67406	2	0.09	LIM domain and actin-binding protein 1 OS=Homo sapiens GN=LIMA1 PE=1 SV=1
79	1	H0YLA2	43	13278	1	0.24	Signal recognition particle 14 kDa protein OS=Homo sapiens GN=SRP14 PE=1 SV=1
80	1	P15924	43	334021	1	0.01	Desmoplakin OS=Homo sapiens GN=DSP PE=1 SV=3
81	1	H7BZJ3	43	13739	1	0.23	Protein disulfide-isomerase A3 (Fragment) OS=Homo sapiens GN=PDIA3 PE=1 SV=1
82	1	P14625	43	92696	3	0.1	Endoplasmin OS=Homo sapiens GN=HSP90B1 PE=1 SV=1
83	1	P13639	42	96246	1	0.03	Elongation factor 2 OS=Homo sapiens GN=EEF2 PE=1 SV=4
84	1	O15143	42	41722	1	0.07	Actin-related protein 2/3 complex subunit 1B OS=Homo sapiens GN=ARPC1B PE=1 SV=3
85	1	Q86SJ6	42	115462	1	0.03	Desmoglein-4 OS=Homo sapiens GN=DSG4 PE=1 SV=1
86	1	H7C2Y5	42	19249	1	0.17	Uncharacterized protein (Fragment) OS=Homo sapiens PE=1 SV=8
87	1	A2A3R7	41	10465	1	0.31	40S ribosomal protein S6 OS=Homo sapiens GN=RPS6 PE=1 SV=1
88	1	B4DEB1	41	14158	1	0.23	Histone H3 OS=Homo sapiens GN=H3F3A PE=1 SV=1
89	1	P02751	40	266052	1	0.01	Fibronectin OS=Homo sapiens GN=FN1 PE=1 SV=4
90	1	B1AK87	39	29562	1	0.11	Capping protein (Actin filament) muscle Z-line, beta, isoform CRA_a OS=Homo sapiens GN=CAPZB PE=1 SV=1
91	1	Q5T749	39	67172	1	0.05	Keratinocyte proline-rich protein OS=Homo sapiens GN=KPRP PE=1 SV=1
92	1	Q9BR76	39	54885	1	0.06	Coronin-1B OS=Homo sapiens GN=CORO1B PE=1 SV=1
93	1	A0A0J9YVZ0	36	34403	1	0.09	Putative speedy protein E16 OS=Homo sapiens GN=SPDYE16 PE=4 SV=1
94	1	J3KPD9	34	22522	1	0.14	NME1-NME2 readthrough OS=Homo sapiens GN=NME1-NME2 PE=1 SV=1
95	1	P05109	33	10885	1	0.3	Protein S100-A8 OS=Homo sapiens GN=S100A8 PE=1 SV=1
96	1	H0Y9Y4	32	23628	1	0.13	40S ribosomal protein S3a (Fragment) OS=Homo sapiens GN=RPS3A PE=1 SV=1
97	1	I3L0W5	32	4513	1	0.78	14-3-3 protein epsilon OS=Homo sapiens GN=YWHAE PE=1 SV=1
98	1	H3BLV4	29	80785	1	0.04	Sushi domain-containing protein 1 (Fragment) OS=Homo sapiens GN=SUSD1 PE=1 SV=1
99	1	O95969	29	10260	1	0.32	Secretoglobin family 1D member 2 OS=Homo sapiens GN=SCGB1D2 PE=2 SV=1
100	1	J3KPX7	29	33219	1	0.09	Prohibitin-2 OS=Homo sapiens GN=PHB2 PE=1 SV=2
101	1	M0QXL5	29	26737	1	0.12	rRNA 2'-O-methyltransferase fibrillarin (Fragment) OS=Homo sapiens GN=FBL PE=1 SV=1
102	1	B9A041	28	23195	1	0.14	Malate dehydrogenase, cytoplasmic OS=Homo sapiens GN=MDH1 PE=1 SV=1
103	1	A0A140T936	28	133055	1	0.02	Valine--tRNA ligase (Fragment) OS=Homo sapiens GN=VARS PE=1 SV=1
104	1	P49411	28	49852	1	0.06	Elongation factor Tu, mitochondrial OS=Homo sapiens GN=TUFM PE=1 SV=2
105	1	J3QSB4	27	14740	1	0.22	60S ribosomal protein L13 (Fragment) OS=Homo sapiens GN=RPL13 PE=1 SV=1
106	1	Q5JR95	26	22094	1	0.14	40S ribosomal protein S8 OS=Homo sapiens GN=RPS8 PE=1 SV=1
107	1	Q5SQT6	26	20254	1	0.16	Inorganic pyrophosphatase OS=Homo sapiens GN=PPA1 PE=1 SV=1
108	1	E7EQV9	26	20611	1	0.15	Ribosomal protein L15 (Fragment) OS=Homo sapiens GN=RPL15 PE=1 SV=1
109	1	K7ES28	26	150363	1	0.02	Protein strawberry notch homolog 2 OS=Homo sapiens GN=SBNO2 PE=1 SV=1
110	1	H0YI54	26	5164	1	0.67	Keratin, type II cytoskeletal 78 (Fragment) OS=Homo sapiens GN=KRT78 PE=4 SV=2
111	1	M0QZL1	25	15888	1	0.2	Flavin reductase (NADPH) OS=Homo sapiens GN=BLVRB PE=1 SV=1
112	1	P61160	25	45017	1	0.07	Actin-related protein 2 OS=Homo sapiens GN=ACTR2 PE=1 SV=1
113	1	A0A0A0MT26	24	135170	1	0.02	Sodium/potassium-transporting ATPase subunit alpha-3 OS=Homo sapiens GN=ATP1A3 PE=1 SV=1
114	1	E9PP21	24	17556	1	0.18	Cysteine and glycine-rich protein 1 OS=Homo sapiens GN=CSRP1 PE=1 SV=1
115	1	B2R5W2	24	31986	1	0.1	Heterogeneous nuclear ribonucleoproteins C1/C2 OS=Homo sapiens GN=HNRNPC PE=1 SV=1
116	1	Q9BQS8	24	168590	1	0.02	FYVE and coiled-coil domain-containing protein 1 OS=Homo sapiens GN=FYCO1 PE=1 SV=3
117	1	P10809	24	61187	1	0.05	60 kDa heat shock protein, mitochondrial OS=Homo sapiens GN=HSPD1 PE=1 SV=2
118	1	H3BRU6	24	32033	1	0.1	Poly(rC)-binding protein 2 (Fragment) OS=Homo sapiens GN=PCBP2 PE=1 SV=1
119	1	P21964	23	30474	1	0.1	Catechol O-methyltransferase OS=Homo sapiens GN=COMT PE=1 SV=2
120	1	F8VR77	23	31732	1	0.1	Proliferation-associated protein 2G4 OS=Homo sapiens GN=PA2G4 PE=1 SV=1
121	1	A0A1B0GTD5	22	15678	1	0.2	Long intergenic non-protein coding RNA 935 OS=Homo sapiens GN=LINC00935 PE=4 SV=1
122	1	Q7KZF4	22	102618	1	0.03	Staphylococcal nuclease domain-containing protein 1 OS=Homo sapiens GN=SND1 PE=1 SV=1
123	1	P22626	22	37464	1	0.08	Heterogeneous nuclear ribonucleoproteins A2/B1 OS=Homo sapiens GN=HNRNPA2B1 PE=1 SV=2
124	1	Q96KP4	21	53187	1	0.06	Cytosolic non-specific dipeptidase OS=Homo sapiens GN=CNDP2 PE=1 SV=2
125	1	P19367	21	103561	1	0.03	Hexokinase-1 OS=Homo sapiens GN=HK1 PE=1 SV=3
126	1	I3L312	21	23065	1	0.14	Protein disulfide-isomerase (Fragment) OS=Homo sapiens GN=P4HB PE=1 SV=2
127	1	G3V2L5	20	9353	1	0.35	Ubiquinone biosynthesis monooxygenase COQ6, mitochondrial OS=Homo sapiens GN=COQ6 PE=1 SV=1
128	1	B4DZ31	20	74121	1	0.04	PCNA-interacting partner OS=Homo sapiens GN=PARPBP PE=1 SV=1
129	1	Q86V81	20	26872	1	0.12	THO complex subunit 4 OS=Homo sapiens GN=ALYREF PE=1 SV=3
130	1	A0A0U1RQV5	20	11996	1	0.27	Uncharacterized protein (Fragment) OS=Homo sapiens PE=1 SV=1
131	1	P02671	20	95656	1	0.03	Fibrinogen alpha chain OS=Homo sapiens GN=FGA PE=1 SV=2
132	1	H0YAS8	19	16224	1	0.2	Clusterin (Fragment) OS=Homo sapiens GN=CLU PE=1 SV=1
133	1	F5GX11	19	26774	1	0.12	Proteasome endopeptidase complex OS=Homo sapiens GN=PSMA1 PE=1 SV=1
134	1	H0Y8L8	19	19758	1	0.16	Probable ATP-dependent RNA helicase DDX41 (Fragment) OS=Homo sapiens GN=DDX41 PE=1 SV=1
135	1	A0A087WV96	18	57739	1	0.05	CYP3A7-CYP3A51P readthrough OS=Homo sapiens GN=CYP3A7-CYP3A51P PE=3 SV=1
136	1	P06340	18	27752	1	0.11	HLA class II histocompatibility antigen, DO alpha chain OS=Homo sapiens GN=HLA-DOA PE=1 SV=1
137	1	Q8NBJ7-4	18	34507	1	0.09	Isoform 4 of Sulfatase-modifying factor 2 OS=Homo sapiens GN=SUMF2
138	1	E7EX50	17	26950	1	0.12	SH3 and multiple ankyrin repeat domains protein 2 OS=Homo sapiens GN=SHANK2 PE=1 SV=2
139	1	P62906	17	24987	1	0.13	60S ribosomal protein L10a OS=Homo sapiens GN=RPL10A PE=1 SV=2
140	1	J3KTE4	17	23347	1	0.14	Ribosomal protein L19 OS=Homo sapiens GN=RPL19 PE=1 SV=1
141	1	Q04941	16	17022	1	0.19	Proteolipid protein 2 OS=Homo sapiens GN=PLP2 PE=1 SV=1
142	1	H0Y532	16	34302	1	0.09	Selenium-binding protein 1 (Fragment) OS=Homo sapiens GN=SELENBP1 PE=1 SV=8
143	1	F2Z388	16	10809	1	0.3	60S ribosomal protein L35 OS=Homo sapiens GN=RPL35 PE=1 SV=1
144	1	E5RK69	16	51915	1	0.06	Annexin OS=Homo sapiens GN=ANXA6 PE=1 SV=1
145	1	Q6NXR6	16	33536	1	0.09	Histone-lysine N-methyltransferase OS=Homo sapiens GN=SETD3 PE=1 SV=1
146	1	H7BZQ4	15	29968	1	0.1	Cytosolic 5'-nucleotidase 1B (Fragment) OS=Homo sapiens GN=NT5C1B PE=4 SV=1
147	1	P39900	15	54138	1	0.06	Macrophage metalloelastase OS=Homo sapiens GN=MMP12 PE=1 SV=1
148	1	P01876	15	38486	1	0.08	Immunoglobulin heavy constant alpha 1 OS=Homo sapiens GN=IGHA1 PE=1 SV=2
149	1	F6RFD5	14	15729	1	0.2	Destrin OS=Homo sapiens GN=DSTN PE=1 SV=1
150	1	Q14566	14	93801	1	0.03	DNA replication licensing factor MCM6 OS=Homo sapiens GN=MCM6 PE=1 SV=1
151	1	Q9C0C2	14	182711	1	0.02	182 kDa tankyrase-1-binding protein OS=Homo sapiens GN=TNKS1BP1 PE=1 SV=4
152	1	U3KQR5	14	17974	1	0.18	60S ribosomal protein L6 (Fragment) OS=Homo sapiens GN=RPL6 PE=1 SV=1

## Sheet: Ctrl_U0126
User	ProMiFa
Search title	RAB_IgG
MS data file	RAB_IgG.msm
Database	human_proteome 20170315
Timestamp	29 May 2017 at 17:31:56 GMT
Type of search	MS/MS Ion Search
Quantitation	None
Enzyme	Trypsin
Fixed modifications	Carbamidomethyl (C)
Variable modifications	Acetyl (Protein N-term),Oxidation (M),CAMthiopropanoyl (Protein N-term),CAMthiopropanoyl (K)
Mass values	Monoisotopic
Protein mass	Unrestricted
Peptide mass tolerance	5 ppm
Fragment mass tolerance	0.6 Da
Max missed cleavages	3
Instrument type	Default
Number of queries	25851
Significance threshold p<	0.05
Max. number of families	AUTO
Ions score or expect cut-off	-1
Preferred taxonomy	All entries
Family	Member	Accession	Score	Mass	Num. of sequences	emPAI	Description
1	1	P60709	6650	42052	22	5.88	Actin, cytoplasmic 1 OS=Homo sapiens GN=ACTB PE=1 SV=1
1	2	P63261	5818	42108	22	5.41	Actin, cytoplasmic 2 OS=Homo sapiens GN=ACTG1 PE=1 SV=1
1	3	P62736	2924	42381	15	2.85	Actin, aortic smooth muscle OS=Homo sapiens GN=ACTA2 PE=1 SV=1
1	4	Q6S8J3	2062	122882	7	0.19	POTE ankyrin domain family member E OS=Homo sapiens GN=POTEE PE=2 SV=3
2	1	O43707	1151	105245	19	0.73	Alpha-actinin-4 OS=Homo sapiens GN=ACTN4 PE=1 SV=2
3	1	A0A0U1RQF0	820	275649	28	0.36	Fatty acid synthase OS=Homo sapiens GN=FASN PE=1 SV=1
4	1	A0A0C4DGB6	754	71177	6	0.29	Serum albumin OS=Homo sapiens GN=ALB PE=1 SV=1
5	1	P81605	416	11391	3	1.12	Dermcidin OS=Homo sapiens GN=DCD PE=1 SV=2
6	1	E9PP50	308	17994	2	0.39	Cofilin-1 (Fragment) OS=Homo sapiens GN=CFL1 PE=1 SV=8
7	1	P06733	301	47481	5	0.37	Alpha-enolase OS=Homo sapiens GN=ENO1 PE=1 SV=2
8	1	A0A1B0GV68	299	88502	1	0.03	FERM, RhoGEF and pleckstrin domain-containing protein 1 OS=Homo sapiens GN=FARP1 PE=1 SV=1
9	1	P07900	268	85006	5	0.2	Heat shock protein HSP 90-alpha OS=Homo sapiens GN=HSP90AA1 PE=1 SV=5
9	2	P08238	208	83554	6	0.24	Heat shock protein HSP 90-beta OS=Homo sapiens GN=HSP90AB1 PE=1 SV=4
10	1	E9PK54	233	20000	3	0.56	Heat shock cognate 71 kDa protein (Fragment) OS=Homo sapiens GN=HSPA8 PE=1 SV=8
11	1	P11137	212	199860	1	0.02	Microtubule-associated protein 2 OS=Homo sapiens GN=MAP2 PE=1 SV=4
12	1	F5H5D3	196	58606	2	0.11	Tubulin alpha chain OS=Homo sapiens GN=TUBA1C PE=1 SV=1
13	1	Q5JP53	140	48135	4	0.28	Tubulin beta chain OS=Homo sapiens GN=TUBB PE=1 SV=1
14	1	A0A0A0MSI0	133	19135	4	0.85	Peroxiredoxin-1 (Fragment) OS=Homo sapiens GN=PRDX1 PE=1 SV=1
15	1	Q86YZ3	122	283140	2	0.02	Hornerin OS=Homo sapiens GN=HRNR PE=1 SV=2
16	1	A0A0B4J1R6	119	50335	4	0.27	Transketolase OS=Homo sapiens GN=TKT PE=1 SV=1
17	1	P00338	117	36950	2	0.18	L-lactate dehydrogenase A chain OS=Homo sapiens GN=LDHA PE=1 SV=2
18	1	A0A087WWU8	115	26632	3	0.56	Tropomyosin alpha-3 chain OS=Homo sapiens GN=TPM3 PE=1 SV=1
18	2	B7Z596	76	31904	2	0.21	Tropomyosin alpha-1 chain OS=Homo sapiens GN=TPM1 PE=1 SV=1
19	1	P61160	115	45017	1	0.07	Actin-related protein 2 OS=Homo sapiens GN=ACTR2 PE=1 SV=1
20	1	E7EUT5	114	28024	3	0.38	Glyceraldehyde-3-phosphate dehydrogenase OS=Homo sapiens GN=GAPDH PE=1 SV=1
21	1	A0A1B0GV23	100	44316	3	0.23	Cathepsin D OS=Homo sapiens GN=CTSD PE=1 SV=1
22	1	M0R1V7	98	7128	2	1.18	Ubiquitin-60S ribosomal protein L40 (Fragment) OS=Homo sapiens GN=UBA52 PE=1 SV=1
23	1	A6XGL2	90	11294	1	0.29	Insulin OS=Homo sapiens GN=INS PE=2 SV=1
24	1	P61981	89	28456	1	0.11	14-3-3 protein gamma OS=Homo sapiens GN=YWHAG PE=1 SV=2
25	1	A0A087WU08	87	31673	2	0.21	Haptoglobin OS=Homo sapiens GN=HP PE=1 SV=1
26	1	C9J3N8	84	3886	1	0.94	Heat shock protein beta-1 OS=Homo sapiens GN=HSPB1 PE=1 SV=1
27	1	Q14247	82	61720	3	0.16	Src substrate cortactin OS=Homo sapiens GN=CTTN PE=1 SV=2
28	1	A0A087WVQ9	81	48195	3	0.21	Elongation factor 1-alpha 1 OS=Homo sapiens GN=EEF1A1 PE=1 SV=1
29	1	C9JC84	75	52932	1	0.06	Fibrinogen gamma chain OS=Homo sapiens GN=FGG PE=1 SV=1
30	1	P62805	68	11360	1	0.29	Histone H4 OS=Homo sapiens GN=HIST1H4A PE=1 SV=2
31	1	X6RJP6	66	21244	2	0.32	Transgelin-2 (Fragment) OS=Homo sapiens GN=TAGLN2 PE=1 SV=1
32	1	A0A075B7A0	65	16245	1	0.2	60S ribosomal protein L18 OS=Homo sapiens GN=RPL18 PE=1 SV=1
33	1	D6REL8	65	31616	2	0.21	Fibrinogen beta chain OS=Homo sapiens GN=FGB PE=1 SV=1
34	1	O15143	65	41722	1	0.07	Actin-related protein 2/3 complex subunit 1B OS=Homo sapiens GN=ARPC1B PE=1 SV=3
35	1	H0YKS4	63	19632	1	0.16	Annexin (Fragment) OS=Homo sapiens GN=ANXA2 PE=1 SV=1
36	1	Q96RL7	62	361872	1	0.01	Vacuolar protein sorting-associated protein 13A OS=Homo sapiens GN=VPS13A PE=1 SV=2
37	1	Q02413	62	114702	2	0.05	Desmoglein-1 OS=Homo sapiens GN=DSG1 PE=1 SV=2
38	1	F5H6E2	60	119719	1	0.03	Unconventional myosin-Ic OS=Homo sapiens GN=MYO1C PE=1 SV=1
39	1	C9J826	60	30415	1	0.1	Junction plakoglobin (Fragment) OS=Homo sapiens GN=JUP PE=1 SV=8
40	1	E9PKU4	57	25806	1	0.12	60S ribosomal protein L8 (Fragment) OS=Homo sapiens GN=RPL8 PE=1 SV=1
41	1	H3BR70	52	40506	2	0.16	Pyruvate kinase OS=Homo sapiens GN=PKM PE=1 SV=1
42	1	Q02539	50	21829	1	0.14	Histone H1.1 OS=Homo sapiens GN=HIST1H1A PE=1 SV=3
43	1	F8VQE1	49	67406	2	0.09	LIM domain and actin-binding protein 1 OS=Homo sapiens GN=LIMA1 PE=1 SV=1
44	1	O75592	48	517856	1	0.01	E3 ubiquitin-protein ligase MYCBP2 OS=Homo sapiens GN=MYCBP2 PE=1 SV=3
45	1	H7C5E8	48	16228	1	0.2	Serotransferrin (Fragment) OS=Homo sapiens GN=TF PE=1 SV=1
46	1	G5E9J0	48	10153	1	0.33	Arp2/3 complex 34 kDa subunit OS=Homo sapiens GN=ARPC2 PE=1 SV=1
47	1	B1AK87	43	29562	1	0.11	Capping protein (Actin filament) muscle Z-line, beta, isoform CRA_a OS=Homo sapiens GN=CAPZB PE=1 SV=1
48	1	P01024	42	188569	2	0.03	Complement C3 OS=Homo sapiens GN=C3 PE=1 SV=2
49	1	P61158	42	47797	3	0.21	Actin-related protein 3 OS=Homo sapiens GN=ACTR3 PE=1 SV=3
50	1	B0AZS6	41	19174	1	0.17	14-3-3 protein zeta/delta OS=Homo sapiens GN=YWHAZ PE=1 SV=1
51	1	M0QYW4	40	15926	1	0.2	Kallikrein-11 (Fragment) OS=Homo sapiens GN=KLK11 PE=1 SV=1
52	1	P05109	39	10885	1	0.3	Protein S100-A8 OS=Homo sapiens GN=S100A8 PE=1 SV=1
53	1	H0YJG9	38	17631	2	0.39	Dehydrogenase/reductase SDR family member 2, mitochondrial (Fragment) OS=Homo sapiens GN=DHRS2 PE=1 SV=1
54	1	Q9H0M4	35	72760	1	0.04	Zinc finger CW-type PWWP domain protein 1 OS=Homo sapiens GN=ZCWPW1 PE=1 SV=2
55	1	P01023	35	164613	1	0.02	Alpha-2-macroglobulin OS=Homo sapiens GN=A2M PE=1 SV=3
56	1	A0A087X097	33	370066	1	0.01	Cadherin-23 OS=Homo sapiens GN=CDH23 PE=1 SV=1
57	1	K7EIP6	32	2915	1	1.32	Uncharacterized protein (Fragment) OS=Homo sapiens PE=4 SV=1
58	1	E7EQV9	32	20611	1	0.15	Ribosomal protein L15 (Fragment) OS=Homo sapiens GN=RPL15 PE=1 SV=1
59	1	B7ZKJ8	32	104044	1	0.03	ITIH4 protein OS=Homo sapiens GN=ITIH4 PE=1 SV=1
60	1	H0YEU2	30	18774	2	0.37	40S ribosomal protein S3 (Fragment) OS=Homo sapiens GN=RPS3 PE=1 SV=1
61	1	J3KN16	30	225491	1	0.01	KIAA0368 OS=Homo sapiens GN=KIAA0368 PE=1 SV=1
62	1	A0A0U1RRA6	28	106358	1	0.03	R3H domain-containing protein 2 OS=Homo sapiens GN=R3HDM2 PE=1 SV=1
63	1	Q9H9F9	28	68825	1	0.04	Actin-related protein 5 OS=Homo sapiens GN=ACTR5 PE=1 SV=2
64	1	Q8N427	28	67683	1	0.05	Thioredoxin domain-containing protein 3 OS=Homo sapiens GN=NME8 PE=2 SV=2
65	1	H0YEN5	27	21426	1	0.15	40S ribosomal protein S2 (Fragment) OS=Homo sapiens GN=RPS2 PE=1 SV=1
66	1	Q5T0R1	26	23972	1	0.13	Adenylyl cyclase-associated protein 1 (Fragment) OS=Homo sapiens GN=CAP1 PE=1 SV=1
67	1	Q5T749	26	67172	1	0.05	Keratinocyte proline-rich protein OS=Homo sapiens GN=KPRP PE=1 SV=1
68	1	A0A0C4DG17	26	33464	1	0.09	40S ribosomal protein SA OS=Homo sapiens GN=RPSA PE=1 SV=1
69	1	E9PP22	26	17453	1	0.18	Nucleosome assembly protein 1-like 4 (Fragment) OS=Homo sapiens GN=NAP1L4 PE=1 SV=2
70	1	U3KQK0	26	18792	2	0.37	Histone H2B OS=Homo sapiens GN=HIST1H2BN PE=1 SV=1
71	1	G3XAD9	25	52431	1	0.06	Alpha-N-acetylgalactosaminide alpha-2,6-sialyltransferase 1 OS=Homo sapiens GN=ST6GALNAC1 PE=1 SV=1
72	1	P62937	25	18229	1	0.18	Peptidyl-prolyl cis-trans isomerase A OS=Homo sapiens GN=PPIA PE=1 SV=2
73	1	G3XAL0	25	24921	1	0.13	Malate dehydrogenase OS=Homo sapiens GN=MDH2 PE=1 SV=1
74	1	P15924	24	334021	2	0.02	Desmoplakin OS=Homo sapiens GN=DSP PE=1 SV=3
75	1	Q9P2S2	24	186975	1	0.02	Neurexin-2 OS=Homo sapiens GN=NRXN2 PE=2 SV=1
76	1	Q14690	23	209939	1	0.01	Protein RRP5 homolog OS=Homo sapiens GN=PDCD11 PE=1 SV=3
77	1	Q5D862	22	249296	1	0.01	Filaggrin-2 OS=Homo sapiens GN=FLG2 PE=1 SV=1
78	1	P05141	21	33059	1	0.09	ADP/ATP translocase 2 OS=Homo sapiens GN=SLC25A5 PE=1 SV=7
79	1	Q8N1W1	21	193881	1	0.02	Rho guanine nucleotide exchange factor 28 OS=Homo sapiens GN=ARHGEF28 PE=1 SV=3
80	1	J3KQQ5	21	47688	1	0.07	Polypeptide N-acetylgalactosaminyltransferase 14 (Fragment) OS=Homo sapiens GN=GALNT14 PE=1 SV=1
81	1	M0R2Q5	20	19636	1	0.16	Fibrillin-3 (Fragment) OS=Homo sapiens GN=FBN3 PE=4 SV=1
82	1	H3BR68	20	13941	1	0.23	Fructose-bisphosphate aldolase A (Fragment) OS=Homo sapiens GN=ALDOA PE=1 SV=1
83	1	P39900	19	54138	1	0.06	Macrophage metalloelastase OS=Homo sapiens GN=MMP12 PE=1 SV=1
84	1	P42684	19	129289	1	0.02	Abelson tyrosine-protein kinase 2 OS=Homo sapiens GN=ABL2 PE=1 SV=1
85	1	A0A087X027	19	33625	1	0.09	Protein SETSIP OS=Homo sapiens GN=SETSIP PE=3 SV=1
86	1	P02751	18	266052	1	0.01	Fibronectin OS=Homo sapiens GN=FN1 PE=1 SV=4
87	1	H0Y6Z9	18	20522	1	0.15	COMM domain-containing protein 3 (Fragment) OS=Homo sapiens GN=COMMD3 PE=4 SV=1
88	1	H3BLS7	17	359885	1	0.01	Vacuolar protein sorting-associated protein 13D (Fragment) OS=Homo sapiens GN=VPS13D PE=1 SV=1
89	1	P48357	17	134632	1	0.02	Leptin receptor OS=Homo sapiens GN=LEPR PE=1 SV=2
90	1	H7C2L4	17	12651	1	0.26	Transformer-2 protein homolog beta (Fragment) OS=Homo sapiens GN=TRA2B PE=1 SV=1
91	1	H0YB63	16	28415	1	0.11	Alpha-1,3-mannosyl-glycoprotein 4-beta-N-acetylglucosaminyltransferase B (Fragment) OS=Homo sapiens GN=MGAT4B PE=1 SV=8
92	1	Q96KC9	16	42977	1	0.07	Calcium-binding and spermatid-specific protein 1 OS=Homo sapiens GN=CABS1 PE=2 SV=3
93	1	C9JN71	16	63211	1	0.05	Zinc finger protein 878 OS=Homo sapiens GN=ZNF878 PE=3 SV=2
94	1	P38646	16	73920	1	0.04	Stress-70 protein, mitochondrial OS=Homo sapiens GN=HSPA9 PE=1 SV=2
95	1	H3BND8	16	106508	1	0.03	Ubiquitin carboxyl-terminal hydrolase 7 (Fragment) OS=Homo sapiens GN=USP7 PE=1 SV=1
96	1	Q6AW86	16	61818	1	0.05	Zinc finger protein 324B OS=Homo sapiens GN=ZNF324B PE=1 SV=1
97	1	H7C5U0	16	15148	1	0.21	Dynamin-1 (Fragment) OS=Homo sapiens GN=DNM1 PE=1 SV=3
98	1	P52298	16	18161	1	0.18	Nuclear cap-binding protein subunit 2 OS=Homo sapiens GN=NCBP2 PE=1 SV=1
99	1	P02452	15	139883	1	0.02	Collagen alpha-1(I) chain OS=Homo sapiens GN=COL1A1 PE=1 SV=5
100	1	Q96PE1	14	144895	1	0.02	Adhesion G protein-coupled receptor A2 OS=Homo sapiens GN=ADGRA2 PE=1 SV=2
101	1	H3BRR1	14	10243	1	0.32	DNA-binding protein SMUBP-2 OS=Homo sapiens GN=IGHMBP2 PE=1 SV=1

## Sheet: P-AKT_DMSO
User	ProMiFa
Search title	TREATED
MS data file	TREATED.msm
Database	human_proteome 20170315
Timestamp	29 May 2017 at 17:41:06 GMT
Type of search	MS/MS Ion Search
Quantitation	None
Enzyme	Trypsin
Fixed modifications	Carbamidomethyl (C)
Variable modifications	Acetyl (Protein N-term),Oxidation (M),CAMthiopropanoyl (K),CAMthiopropanoyl (Protein N-term)
Mass values	Monoisotopic
Protein mass	Unrestricted
Peptide mass tolerance	5 ppm
Fragment mass tolerance	0.6 Da
Max missed cleavages	3
Instrument type	Default
Number of queries	18396
Significance threshold p<	0.05
Max. number of families	AUTO
Ions score or expect cut-off	-1
Preferred taxonomy	All entries
Family	Member	Accession	Score	Mass	Num. of sequences	emPAI	Description
1	1	P60709	4580	42052	26	8.83	Actin, cytoplasmic 1 OS=Homo sapiens GN=ACTB PE=1 SV=1
1	2	P63261	4425	42108	25	7.52	Actin, cytoplasmic 2 OS=Homo sapiens GN=ACTG1 PE=1 SV=1
1	3	Q6S8J3	1586	122882	7	0.19	POTE ankyrin domain family member E OS=Homo sapiens GN=POTEE PE=2 SV=3
1	4	Q562R1	1046	42318	7	0.64	Beta-actin-like protein 2 OS=Homo sapiens GN=ACTBL2 PE=1 SV=2
2	1	O43707	1810	105245	14	0.5	Alpha-actinin-4 OS=Homo sapiens GN=ACTN4 PE=1 SV=2
2	2	H9KV75	590	95279	5	0.17	Alpha-actinin-1 OS=Homo sapiens GN=ACTN1 PE=1 SV=1
3	1	A0A0C4DGB6	822	71177	5	0.24	Serum albumin OS=Homo sapiens GN=ALB PE=1 SV=1
4	1	P06733	746	47481	7	0.56	Alpha-enolase OS=Homo sapiens GN=ENO1 PE=1 SV=2
5	1	P07355	688	38808	10	1.16	Annexin A2 OS=Homo sapiens GN=ANXA2 PE=1 SV=2
6	1	A0A087WWU8	603	26632	4	0.56	Tropomyosin alpha-3 chain OS=Homo sapiens GN=TPM3 PE=1 SV=1
6	2	H0YKP3	245	17893	2	0.39	Tropomyosin alpha-1 chain OS=Homo sapiens GN=TPM1 PE=1 SV=1
6	3	P67936	231	28619	2	0.23	Tropomyosin alpha-4 chain OS=Homo sapiens GN=TPM4 PE=1 SV=3
7	1	P23396	507	26842	9	1.71	40S ribosomal protein S3 OS=Homo sapiens GN=RPS3 PE=1 SV=2
8	1	P07900	503	85006	4	0.15	Heat shock protein HSP 90-alpha OS=Homo sapiens GN=HSP90AA1 PE=1 SV=5
8	2	P08238	438	83554	5	0.2	Heat shock protein HSP 90-beta OS=Homo sapiens GN=HSP90AB1 PE=1 SV=4
9	1	P04406	496	36201	9	1.11	Glyceraldehyde-3-phosphate dehydrogenase OS=Homo sapiens GN=GAPDH PE=1 SV=3
10	1	P11142	412	71082	7	0.35	Heat shock cognate 71 kDa protein OS=Homo sapiens GN=HSPA8 PE=1 SV=1
10	2	A0A0G2JIW1	189	70351	3	0.14	Heat shock 70 kDa protein 1B OS=Homo sapiens GN=HSPA1B PE=1 SV=1
11	1	P47755	399	33157	4	0.43	F-actin-capping protein subunit alpha-2 OS=Homo sapiens GN=CAPZA2 PE=1 SV=3
12	1	P47756	398	31616	2	0.21	F-actin-capping protein subunit beta OS=Homo sapiens GN=CAPZB PE=1 SV=4
13	1	A0A0U1RQF0	376	275649	10	0.12	Fatty acid synthase OS=Homo sapiens GN=FASN PE=1 SV=1
14	1	P81605	337	11391	3	1.12	Dermcidin OS=Homo sapiens GN=DCD PE=1 SV=2
15	1	P61160	317	45017	2	0.14	Actin-related protein 2 OS=Homo sapiens GN=ACTR2 PE=1 SV=1
16	1	A0A0B4J269	284	89693	5	0.18	Uncharacterized protein OS=Homo sapiens PE=1 SV=1
16	2	P04350	271	50010	5	0.35	Tubulin beta-4A chain OS=Homo sapiens GN=TUBB4A PE=1 SV=2
17	1	P62805	282	11360	4	1.75	Histone H4 OS=Homo sapiens GN=HIST1H4A PE=1 SV=2
18	1	Q14847	270	30097	3	0.35	LIM and SH3 domain protein 1 OS=Homo sapiens GN=LASP1 PE=1 SV=2
19	1	O15143	256	41722	2	0.15	Actin-related protein 2/3 complex subunit 1B OS=Homo sapiens GN=ARPC1B PE=1 SV=3
20	1	P61158	248	47797	5	0.37	Actin-related protein 3 OS=Homo sapiens GN=ACTR3 PE=1 SV=3
21	1	P23528	242	18719	4	0.87	Cofilin-1 OS=Homo sapiens GN=CFL1 PE=1 SV=3
22	1	M0R1V7	231	7128	1	0.48	Ubiquitin-60S ribosomal protein L40 (Fragment) OS=Homo sapiens GN=UBA52 PE=1 SV=1
23	1	P04792	228	22826	2	0.3	Heat shock protein beta-1 OS=Homo sapiens GN=HSPB1 PE=1 SV=2
24	1	F5H6E2	218	119719	5	0.14	Unconventional myosin-Ic OS=Homo sapiens GN=MYO1C PE=1 SV=1
25	1	H3BTN5	215	53524	3	0.18	Pyruvate kinase (Fragment) OS=Homo sapiens GN=PKM PE=1 SV=1
26	1	P10412	212	21852	4	0.72	Histone H1.4 OS=Homo sapiens GN=HIST1H1E PE=1 SV=2
27	1	A0A087WVQ9	178	48195	4	0.28	Elongation factor 1-alpha 1 OS=Homo sapiens GN=EEF1A1 PE=1 SV=1
28	1	P61981	171	28456	3	0.37	14-3-3 protein gamma OS=Homo sapiens GN=YWHAG PE=1 SV=2
29	1	F5H5D3	170	58606	4	0.23	Tubulin alpha chain OS=Homo sapiens GN=TUBA1C PE=1 SV=1
30	1	P07195	143	36900	4	0.38	L-lactate dehydrogenase B chain OS=Homo sapiens GN=LDHB PE=1 SV=2
30	2	P00338	93	36950	4	0.38	L-lactate dehydrogenase A chain OS=Homo sapiens GN=LDHA PE=1 SV=2
31	1	X6RJP6	141	21244	3	0.52	Transgelin-2 (Fragment) OS=Homo sapiens GN=TAGLN2 PE=1 SV=1
32	1	Q01518	140	52325	1	0.06	Adenylyl cyclase-associated protein 1 OS=Homo sapiens GN=CAP1 PE=1 SV=5
33	1	P15924-2	119	262237	6	0.07	Isoform DPII of Desmoplakin OS=Homo sapiens GN=DSP
34	1	P33764	117	12276	1	0.26	Protein S100-A3 OS=Homo sapiens GN=S100A3 PE=1 SV=1
35	1	A0A0A0MRQ5	109	10727	1	0.3	Peroxiredoxin-1 OS=Homo sapiens GN=PRDX1 PE=1 SV=1
36	1	E7EQR4	107	69443	2	0.09	Ezrin OS=Homo sapiens GN=EZR PE=1 SV=3
37	1	U3KQK0	99	18792	2	0.37	Histone H2B OS=Homo sapiens GN=HIST1H2BN PE=1 SV=1
38	1	P31146	97	51678	1	0.06	Coronin-1A OS=Homo sapiens GN=CORO1A PE=1 SV=4
39	1	O15144	89	34426	3	0.3	Actin-related protein 2/3 complex subunit 2 OS=Homo sapiens GN=ARPC2 PE=1 SV=1
40	1	A0A087X1Z2	89	16167	3	0.72	EF-hand domain-containing protein D1 OS=Homo sapiens GN=EFHD1 PE=1 SV=1
41	1	A0A140TA62	88	45991	1	0.07	Uncharacterized protein OS=Homo sapiens GN=LOC100653049 PE=1 SV=1
42	1	P62258	87	29326	2	0.23	14-3-3 protein epsilon OS=Homo sapiens GN=YWHAE PE=1 SV=1
43	1	Q5VU13	84	44946	2	0.14	V-set and immunoglobulin domain-containing protein 8 OS=Homo sapiens GN=VSIG8 PE=2 SV=1
44	1	F6RFD5	78	15729	1	0.2	Destrin OS=Homo sapiens GN=DSTN PE=1 SV=1
45	1	A8MUD9	75	24474	1	0.13	60S ribosomal protein L7 OS=Homo sapiens GN=RPL7 PE=1 SV=1
46	1	E9PIA8	73	23180	1	0.14	Palmitoyl-protein thioesterase 1 (Fragment) OS=Homo sapiens GN=PPT1 PE=1 SV=9
47	1	G3XAL0	72	24921	1	0.13	Malate dehydrogenase OS=Homo sapiens GN=MDH2 PE=1 SV=1
48	1	Q02413	71	114702	1	0.03	Desmoglein-1 OS=Homo sapiens GN=DSG1 PE=1 SV=2
49	1	C9J4J0	71	20582	1	0.15	Lysozyme g-like protein 2 OS=Homo sapiens GN=LYG2 PE=1 SV=1
50	1	A0A0B4J1R6	71	50335	2	0.13	Transketolase OS=Homo sapiens GN=TKT PE=1 SV=1
51	1	A0A1B0GV68	69	88502	1	0.03	FERM, RhoGEF and pleckstrin domain-containing protein 1 OS=Homo sapiens GN=FARP1 PE=1 SV=1
52	1	Q9BR76	67	54885	1	0.06	Coronin-1B OS=Homo sapiens GN=CORO1B PE=1 SV=1
53	1	H3BPS8	66	30693	2	0.21	Fructose-bisphosphate aldolase A (Fragment) OS=Homo sapiens GN=ALDOA PE=1 SV=1
54	1	P05141	65	33059	2	0.2	ADP/ATP translocase 2 OS=Homo sapiens GN=SLC25A5 PE=1 SV=7
55	1	O75369	65	280157	1	0.01	Filamin-B OS=Homo sapiens GN=FLNB PE=1 SV=2
56	1	A0A087WYS6	64	25253	1	0.12	Proteasome endopeptidase complex OS=Homo sapiens GN=PSMA8 PE=1 SV=1
57	1	P27482	63	16937	1	0.19	Calmodulin-like protein 3 OS=Homo sapiens GN=CALML3 PE=1 SV=2
58	1	A0A0J9YXZ5	63	136489	2	0.05	Ras GTPase-activating-like protein IQGAP1 OS=Homo sapiens GN=IQGAP1 PE=1 SV=1
59	1	H0YEN5	63	21426	2	0.32	40S ribosomal protein S2 (Fragment) OS=Homo sapiens GN=RPS2 PE=1 SV=1
60	1	A0A0U1RR32	62	18470	2	0.38	Histone H2A OS=Homo sapiens GN=hCG_2039566 PE=3 SV=1
61	1	H0YCD9	62	29938	1	0.1	Src substrate cortactin (Fragment) OS=Homo sapiens GN=CTTN PE=1 SV=1
62	1	P62701	62	29807	1	0.11	40S ribosomal protein S4, X isoform OS=Homo sapiens GN=RPS4X PE=1 SV=2
63	1	H0YJG9	62	17631	2	0.39	Dehydrogenase/reductase SDR family member 2, mitochondrial (Fragment) OS=Homo sapiens GN=DHRS2 PE=1 SV=1
64	1	A0A087WUQ1	60	7802	1	0.43	PDZ and LIM domain protein 2 OS=Homo sapiens GN=PDLIM2 PE=1 SV=1
65	1	P50991	54	58401	1	0.05	T-complex protein 1 subunit delta OS=Homo sapiens GN=CCT4 PE=1 SV=4
66	1	B9A041	54	23195	1	0.14	Malate dehydrogenase, cytoplasmic OS=Homo sapiens GN=MDH1 PE=1 SV=1
67	1	C9J9S3	53	14484	1	0.22	Serine/threonine-protein phosphatase (Fragment) OS=Homo sapiens GN=PPP1CB PE=1 SV=1
68	1	P26373	52	24304	2	0.28	60S ribosomal protein L13 OS=Homo sapiens GN=RPL13 PE=1 SV=4
69	1	H7C4C8	50	35913	1	0.09	T-complex protein 1 subunit theta (Fragment) OS=Homo sapiens GN=CCT8 PE=1 SV=1
70	1	Q13835	49	84119	1	0.04	Plakophilin-1 OS=Homo sapiens GN=PKP1 PE=1 SV=2
71	1	H0Y532	48	34302	1	0.09	Selenium-binding protein 1 (Fragment) OS=Homo sapiens GN=SELENBP1 PE=1 SV=8
72	1	S4R2X2	47	19962	1	0.16	Sideroflexin-1 OS=Homo sapiens GN=SFXN1 PE=1 SV=1
73	1	Q96KP4	46	53187	1	0.06	Cytosolic non-specific dipeptidase OS=Homo sapiens GN=CNDP2 PE=1 SV=2
74	1	J3KRE2	46	14805	1	0.22	Rho GDP-dissociation inhibitor 1 OS=Homo sapiens GN=ARHGDIA PE=1 SV=1
75	1	H0Y8W2	46	30871	1	0.1	Receptor of-activated protein C kinase 1 (Fragment) OS=Homo sapiens GN=RACK1 PE=1 SV=1
76	1	A0A0A0MSQ0	44	69804	1	0.04	Plastin-3 OS=Homo sapiens GN=PLS3 PE=1 SV=1
77	1	F8VSL7	44	18858	1	0.17	Erythrocyte band 7 integral membrane protein OS=Homo sapiens GN=STOM PE=1 SV=1
78	1	K7ERI8	43	18012	2	0.39	Uncharacterized protein OS=Homo sapiens PE=4 SV=1
79	1	Q5JR95	42	22094	1	0.14	40S ribosomal protein S8 OS=Homo sapiens GN=RPS8 PE=1 SV=1
80	1	Q8TF66	42	65238	1	0.05	Leucine-rich repeat-containing protein 15 OS=Homo sapiens GN=LRRC15 PE=2 SV=2
81	1	H0YFA4	42	21268	1	0.15	Cysteine-rich protein 2 (Fragment) OS=Homo sapiens GN=CRIP2 PE=1 SV=1
82	1	V9GYG0	39	23042	1	0.14	ADP/ATP translocase 1 OS=Homo sapiens GN=SLC25A4 PE=1 SV=1
83	1	P20618	39	26700	1	0.12	Proteasome subunit beta type-1 OS=Homo sapiens GN=PSMB1 PE=1 SV=2
84	1	A0A087X1X7	38	69696	1	0.04	Elongation factor 1-delta OS=Homo sapiens GN=EEF1D PE=1 SV=1
85	1	H0Y5J4	38	40475	1	0.08	Drebrin-like protein (Fragment) OS=Homo sapiens GN=DBNL PE=1 SV=1
86	1	A0A075B7C0	38	22069	1	0.14	Calpain small subunit 1 (Fragment) OS=Homo sapiens GN=CAPNS1 PE=1 SV=1
87	1	E9PR30	37	10898	1	0.3	40S ribosomal protein S30 OS=Homo sapiens GN=FAU PE=1 SV=1
88	1	G5E977	37	62817	1	0.05	Nicotinate phosphoribosyltransferase OS=Homo sapiens GN=NAPRT PE=1 SV=1
89	1	A0A0B4J2B5	35	10764	1	0.3	Immunoglobulin heavy variable 3/OR16-9 (non-functional) (Fragment) OS=Homo sapiens GN=IGHV3OR16-9 PE=1 SV=1
90	1	P00491	35	32325	1	0.1	Purine nucleoside phosphorylase OS=Homo sapiens GN=PNP PE=1 SV=2
91	1	F6RY50	34	102331	1	0.03	Signal-induced proliferation-associated protein 1 OS=Homo sapiens GN=SIPA1 PE=1 SV=1
92	1	H0Y901	34	21517	1	0.15	Ladinin-1 (Fragment) OS=Homo sapiens GN=LAD1 PE=1 SV=1
93	1	E7EQG2	33	41492	2	0.16	Eukaryotic initiation factor 4A-II OS=Homo sapiens GN=EIF4A2 PE=1 SV=1
94	1	Q5T8U2	32	16700	1	0.19	60S ribosomal protein L7a OS=Homo sapiens GN=RPL7A PE=1 SV=1
95	1	Q86SJ6	32	115462	2	0.05	Desmoglein-4 OS=Homo sapiens GN=DSG4 PE=1 SV=1
96	1	M0QXL5	31	26737	1	0.12	rRNA 2'-O-methyltransferase fibrillarin (Fragment) OS=Homo sapiens GN=FBL PE=1 SV=1
97	1	G3V2L5	31	9353	1	0.35	Ubiquinone biosynthesis monooxygenase COQ6, mitochondrial OS=Homo sapiens GN=COQ6 PE=1 SV=1
98	1	F5GWF6	31	57170	1	0.05	T-complex protein 1 subunit beta OS=Homo sapiens GN=CCT2 PE=1 SV=2
99	1	H3BLV4	30	80785	1	0.04	Sushi domain-containing protein 1 (Fragment) OS=Homo sapiens GN=SUSD1 PE=1 SV=1
100	1	H7BY10	30	17849	1	0.18	60S ribosomal protein L23a (Fragment) OS=Homo sapiens GN=RPL23A PE=1 SV=1
101	1	P12532	30	47406	1	0.07	Creatine kinase U-type, mitochondrial OS=Homo sapiens GN=CKMT1A PE=1 SV=1
102	1	P47929	29	15123	1	0.21	Galectin-7 OS=Homo sapiens GN=LGALS7 PE=1 SV=2
103	1	K7ES28	29	150363	1	0.02	Protein strawberry notch homolog 2 OS=Homo sapiens GN=SBNO2 PE=1 SV=1
104	1	P62851	29	13791	1	0.23	40S ribosomal protein S25 OS=Homo sapiens GN=RPS25 PE=1 SV=1
105	1	Q09666	29	629213	2	0.01	Neuroblast differentiation-associated protein AHNAK OS=Homo sapiens GN=AHNAK PE=1 SV=2
106	1	A0A0G2JJT9	29	18207	1	0.18	Valine--tRNA ligase (Fragment) OS=Homo sapiens GN=VARS PE=1 SV=1
107	1	B4DUR8	29	56152	1	0.06	T-complex protein 1 subunit gamma OS=Homo sapiens GN=CCT3 PE=1 SV=1
108	1	B4DEB1	28	14158	1	0.23	Histone H3 OS=Homo sapiens GN=H3F3A PE=1 SV=1
109	1	D6R9Q9	28	41878	1	0.07	Drebrin OS=Homo sapiens GN=DBN1 PE=1 SV=1
110	1	R4GN08	27	9399	1	0.35	Actin-related protein 2/3 complex subunit 4 (Fragment) OS=Homo sapiens GN=ARPC4 PE=1 SV=1
111	1	E5RGE1	27	5817	1	0.6	14-3-3 protein zeta/delta (Fragment) OS=Homo sapiens GN=YWHAZ PE=1 SV=8
112	1	P00505	27	47886	1	0.06	Aspartate aminotransferase, mitochondrial OS=Homo sapiens GN=GOT2 PE=1 SV=3
113	1	A0A0A0MT26	27	135170	2	0.05	Sodium/potassium-transporting ATPase subunit alpha-3 OS=Homo sapiens GN=ATP1A3 PE=1 SV=1
114	1	B5MCX3	27	37145	1	0.08	Septin-2 OS=Homo sapiens GN=SEPT2 PE=1 SV=1
115	1	G3V3W4	26	3928	1	0.94	Proteasome subunit alpha type-3 OS=Homo sapiens GN=PSMA3 PE=1 SV=1
116	1	H0Y5Z0	26	12547	1	0.26	Interleukin-2 receptor subunit alpha (Fragment) OS=Homo sapiens GN=IL2RA PE=4 SV=1
117	1	P23526	26	48255	1	0.06	Adenosylhomocysteinase OS=Homo sapiens GN=AHCY PE=1 SV=4
118	1	A2A3R5	25	25067	1	0.13	40S ribosomal protein S6 OS=Homo sapiens GN=RPS6 PE=1 SV=1
119	1	Q9NU22	25	638008	1	0	Midasin OS=Homo sapiens GN=MDN1 PE=1 SV=2
120	1	Q99714	25	27134	1	0.12	3-hydroxyacyl-CoA dehydrogenase type-2 OS=Homo sapiens GN=HSD17B10 PE=1 SV=3
121	1	Q86UK0	24	295387	1	0.01	ATP-binding cassette sub-family A member 12 OS=Homo sapiens GN=ABCA12 PE=1 SV=3
122	1	Q9C0D5	23	204260	1	0.02	Protein TANC1 OS=Homo sapiens GN=TANC1 PE=1 SV=3
123	1	A0A0C4DFR6	23	36347	1	0.09	Protein SEC13 homolog OS=Homo sapiens GN=SEC13 PE=1 SV=1
124	1	A2AB25	23	3352	1	1.12	PHD finger protein 1 (Fragment) OS=Homo sapiens GN=PHF1 PE=1 SV=2
125	1	P19474	23	55162	1	0.06	E3 ubiquitin-protein ligase TRIM21 OS=Homo sapiens GN=TRIM21 PE=1 SV=1
126	1	P00558	22	44985	1	0.07	Phosphoglycerate kinase 1 OS=Homo sapiens GN=PGK1 PE=1 SV=3
127	1	P09467	20	37218	1	0.08	Fructose-1,6-bisphosphatase 1 OS=Homo sapiens GN=FBP1 PE=1 SV=5
128	1	G3V0E5	20	76259	1	0.04	Transferrin receptor (P90, CD71), isoform CRA_c OS=Homo sapiens GN=TFRC PE=1 SV=1
129	1	F8VVM2	19	36537	1	0.09	Phosphate carrier protein, mitochondrial OS=Homo sapiens GN=SLC25A3 PE=1 SV=1
130	1	A0A0C4DGS1	19	48883	1	0.06	Dolichyl-diphosphooligosaccharide--protein glycosyltransferase 48 kDa subunit OS=Homo sapiens GN=DDOST PE=1 SV=1
131	1	H0YI54	19	5164	1	0.67	Keratin, type II cytoskeletal 78 (Fragment) OS=Homo sapiens GN=KRT78 PE=4 SV=2
132	1	C9J826	18	30415	1	0.1	Junction plakoglobin (Fragment) OS=Homo sapiens GN=JUP PE=1 SV=8
133	1	Q6IB77	18	34301	1	0.09	Glycine N-acyltransferase OS=Homo sapiens GN=GLYAT PE=1 SV=3
134	1	Q14690	18	209939	1	0.01	Protein RRP5 homolog OS=Homo sapiens GN=PDCD11 PE=1 SV=3
135	1	Q86SR1	18	69689	1	0.04	Polypeptide N-acetylgalactosaminyltransferase 10 OS=Homo sapiens GN=GALNT10 PE=1 SV=2
136	1	Q504U0	17	11949	1	0.27	Renal cancer differentiation gene 1 protein OS=Homo sapiens GN=C4orf46 PE=1 SV=1
137	1	Q08188	17	76926	1	0.04	Protein-glutamine gamma-glutamyltransferase E OS=Homo sapiens GN=TGM3 PE=1 SV=4
138	1	J3QRP6	16	22972	1	0.14	Na(+)/H(+) exchange regulatory cofactor NHE-RF1 (Fragment) OS=Homo sapiens GN=SLC9A3R1 PE=1 SV=1
139	1	H0YHX9	16	22930	1	0.14	Nascent polypeptide-associated complex subunit alpha (Fragment) OS=Homo sapiens GN=NACA PE=1 SV=1
140	1	D6RD66	16	27066	1	0.12	WD repeat-containing protein 1 (Fragment) OS=Homo sapiens GN=WDR1 PE=1 SV=1
141	1	K7ER27	16	27659	1	0.11	Lon protease homolog, mitochondrial (Fragment) OS=Homo sapiens GN=LONP1 PE=1 SV=1
142	1	Q9H903	15	37463	1	0.08	Probable bifunctional methylenetetrahydrofolate dehydrogenase/cyclohydrolase 2 OS=Homo sapiens GN=MTHFD2L PE=2 SV=3
143	1	Q9Y5Y6	15	96990	1	0.03	Suppressor of tumorigenicity 14 protein OS=Homo sapiens GN=ST14 PE=1 SV=2
144	1	P28072	15	25570	1	0.12	Proteasome subunit beta type-6 OS=Homo sapiens GN=PSMB6 PE=1 SV=4
145	1	B5MDF5	15	26379	1	0.12	GTP-binding nuclear protein Ran OS=Homo sapiens GN=RAN PE=1 SV=1
146	1	P12004	15	29092	1	0.11	Proliferating cell nuclear antigen OS=Homo sapiens GN=PCNA PE=1 SV=1
147	1	Q86Y33	15	58040	1	0.05	Cell division cycle protein 20 homolog B OS=Homo sapiens GN=CDC20B PE=1 SV=3
148	1	H0YH80	14	19517	1	0.16	Heterogeneous nuclear ribonucleoprotein A1 (Fragment) OS=Homo sapiens GN=HNRNPA1 PE=1 SV=1
149	1	G3V1D4	14	19288	1	0.16	Lin-7 homolog C (C. elegans), isoform CRA_b OS=Homo sapiens GN=LIN7C PE=1 SV=1
150	1	A0A0A0MTS2	14	65012	1	0.05	Glucose-6-phosphate isomerase (Fragment) OS=Homo sapiens GN=GPI PE=1 SV=1

## Sheet: P-AKT_U0126
User	ProMiFa
Search title	P-TH
MS data file	P-THR.msm
Database	human_proteome 20170315
Timestamp	29 May 2017 at 17:32:51 GMT
Type of search	MS/MS Ion Search
Quantitation	None
Enzyme	Trypsin
Fixed modifications	Carbamidomethyl (C)
Variable modifications	Acetyl (Protein N-term),Oxidation (M),CAMthiopropanoyl (K),CAMthiopropanoyl (Protein N-term)
Mass values	Monoisotopic
Protein mass	Unrestricted
Peptide mass tolerance	5 ppm
Fragment mass tolerance	0.6 Da
Max missed cleavages	3
Instrument type	Default
Number of queries	24253
Significance threshold p<	0.05
Max. number of families	AUTO
Ions score or expect cut-off	-1
Preferred taxonomy	All entries
Family	Member	Accession	Score	Mass	Num. of sequences	emPAI	Description
1	1	P60709	22583	42052	43	112.71	Actin, cytoplasmic 1 OS=Homo sapiens GN=ACTB PE=1 SV=1
1	2	P63261	20682	42108	42	90.7	Actin, cytoplasmic 2 OS=Homo sapiens GN=ACTG1 PE=1 SV=1
1	3	P62736	8426	42381	24	17.5	Actin, aortic smooth muscle OS=Homo sapiens GN=ACTA2 PE=1 SV=1
1	4	Q6S8J3	7115	122882	12	0.38	POTE ankyrin domain family member E OS=Homo sapiens GN=POTEE PE=2 SV=3
2	1	O43707	7669	105245	62	5.77	Alpha-actinin-4 OS=Homo sapiens GN=ACTN4 PE=1 SV=2
2	2	P12814	3167	103563	34	1.89	Alpha-actinin-1 OS=Homo sapiens GN=ACTN1 PE=1 SV=2
2	3	K7EJH8	1584	21588	12	4.99	Alpha-actinin-4 (Fragment) OS=Homo sapiens GN=ACTN4 PE=1 SV=1
3	1	P11142	1745	71082	16	0.98	Heat shock cognate 71 kDa protein OS=Homo sapiens GN=HSPA8 PE=1 SV=1
3	2	E9PK54	1199	20000	10	3.4	Heat shock cognate 71 kDa protein (Fragment) OS=Homo sapiens GN=HSPA8 PE=1 SV=8
3	3	A0A0G2JIW1	611	70351	6	0.3	Heat shock 70 kDa protein 1B OS=Homo sapiens GN=HSPA1B PE=1 SV=1
3	4	P11021	185	72402	5	0.23	78 kDa glucose-regulated protein OS=Homo sapiens GN=HSPA5 PE=1 SV=2
4	1	P06733	1654	47481	10	0.89	Alpha-enolase OS=Homo sapiens GN=ENO1 PE=1 SV=2
5	1	P06753-5	1490	29024	21	15.27	Isoform 5 of Tropomyosin alpha-3 chain OS=Homo sapiens GN=TPM3
5	2	J3KN67	944	33430	14	3.61	Tropomyosin alpha-3 chain OS=Homo sapiens GN=TPM3 PE=1 SV=1
5	3	P67936	537	28619	10	2.5	Tropomyosin alpha-4 chain OS=Homo sapiens GN=TPM4 PE=1 SV=3
5	4	P09493-10	412	32846	11	1.73	Isoform 10 of Tropomyosin alpha-1 chain OS=Homo sapiens GN=TPM1
6	1	A0A0U1RQF0	1302	275649	31	0.41	Fatty acid synthase OS=Homo sapiens GN=FASN PE=1 SV=1
7	1	P04406	1213	36201	11	1.5	Glyceraldehyde-3-phosphate dehydrogenase OS=Homo sapiens GN=GAPDH PE=1 SV=3
8	1	P61158	1113	47797	9	0.77	Actin-related protein 3 OS=Homo sapiens GN=ACTR3 PE=1 SV=3
9	1	P23528	1075	18719	11	4.64	Cofilin-1 OS=Homo sapiens GN=CFL1 PE=1 SV=3
9	2	F6RFD5	214	15729	4	1.1	Destrin OS=Homo sapiens GN=DSTN PE=1 SV=1
10	1	P61160	999	45017	10	0.95	Actin-related protein 2 OS=Homo sapiens GN=ACTR2 PE=1 SV=1
11	1	F5H6E2	931	119719	18	0.58	Unconventional myosin-Ic OS=Homo sapiens GN=MYO1C PE=1 SV=1
12	1	P37802	915	22548	9	2.28	Transgelin-2 OS=Homo sapiens GN=TAGLN2 PE=1 SV=3
13	1	Q14847	692	30097	7	1.22	LIM and SH3 domain protein 1 OS=Homo sapiens GN=LASP1 PE=1 SV=2
13	2	O76041-2	90	31575	2	0.21	Isoform 2 of Nebulette OS=Homo sapiens GN=NEBL
14	1	P07900	688	85006	9	0.38	Heat shock protein HSP 90-alpha OS=Homo sapiens GN=HSP90AA1 PE=1 SV=5
14	2	P08238	619	83554	10	0.44	Heat shock protein HSP 90-beta OS=Homo sapiens GN=HSP90AB1 PE=1 SV=4
15	1	P47755	686	33157	3	0.31	F-actin-capping protein subunit alpha-2 OS=Homo sapiens GN=CAPZA2 PE=1 SV=3
15	2	P52907	190	33073	3	0.31	F-actin-capping protein subunit alpha-1 OS=Homo sapiens GN=CAPZA1 PE=1 SV=3
16	1	Q9BUP0	672	27025	8	1.43	EF-hand domain-containing protein D1 OS=Homo sapiens GN=EFHD1 PE=1 SV=1
16	2	H0Y4Y4	130	19687	4	0.83	EF-hand domain-containing protein D2 (Fragment) OS=Homo sapiens GN=EFHD2 PE=1 SV=1
17	1	P07355	664	38808	11	1.35	Annexin A2 OS=Homo sapiens GN=ANXA2 PE=1 SV=2
18	1	P47756	638	31616	6	0.94	F-actin-capping protein subunit beta OS=Homo sapiens GN=CAPZB PE=1 SV=4
19	1	F5H5D3	621	58606	6	0.36	Tubulin alpha chain OS=Homo sapiens GN=TUBA1C PE=1 SV=1
20	1	A0A0A0MSQ0	605	69804	10	0.55	Plastin-3 OS=Homo sapiens GN=PLS3 PE=1 SV=1
20	2	Q14651	173	70608	2	0.09	Plastin-1 OS=Homo sapiens GN=PLS1 PE=1 SV=2
21	1	E7EQR4	567	69443	12	0.69	Ezrin OS=Homo sapiens GN=EZR PE=1 SV=3
21	2	P35241	345	68635	7	0.36	Radixin OS=Homo sapiens GN=RDX PE=1 SV=1
22	1	P23396	551	26842	7	1.18	40S ribosomal protein S3 OS=Homo sapiens GN=RPS3 PE=1 SV=2
23	1	O15143	516	41722	4	0.34	Actin-related protein 2/3 complex subunit 1B OS=Homo sapiens GN=ARPC1B PE=1 SV=3
24	1	P04792	419	22826	10	3.18	Heat shock protein beta-1 OS=Homo sapiens GN=HSPB1 PE=1 SV=2
25	1	Q16643	409	71842	9	0.46	Drebrin OS=Homo sapiens GN=DBN1 PE=1 SV=4
26	1	A0A0C4DGB6	395	71177	3	0.14	Serum albumin OS=Homo sapiens GN=ALB PE=1 SV=1
27	1	O15144	391	34426	8	1.01	Actin-related protein 2/3 complex subunit 2 OS=Homo sapiens GN=ARPC2 PE=1 SV=1
28	1	P62805	375	11360	2	0.66	Histone H4 OS=Homo sapiens GN=HIST1H4A PE=1 SV=2
29	1	Q14247	361	61720	9	0.56	Src substrate cortactin OS=Homo sapiens GN=CTTN PE=1 SV=2
30	1	A0A087WVQ9	350	48195	4	0.29	Elongation factor 1-alpha 1 OS=Homo sapiens GN=EEF1A1 PE=1 SV=1
31	1	Q5JP53	344	48135	6	0.46	Tubulin beta chain OS=Homo sapiens GN=TUBB PE=1 SV=1
31	2	P68371	188	50255	5	0.35	Tubulin beta-4B chain OS=Homo sapiens GN=TUBB4B PE=1 SV=1
32	1	P00338	338	36950	8	0.92	L-lactate dehydrogenase A chain OS=Homo sapiens GN=LDHA PE=1 SV=2
32	2	P07195	241	36900	4	0.39	L-lactate dehydrogenase B chain OS=Homo sapiens GN=LDHB PE=1 SV=2
33	1	P21291	330	21409	2	0.32	Cysteine and glycine-rich protein 1 OS=Homo sapiens GN=CSRP1 PE=1 SV=3
34	1	J3KPS3	307	40249	6	0.57	Fructose-bisphosphate aldolase OS=Homo sapiens GN=ALDOA PE=1 SV=1
35	1	B4DNK4	304	50436	5	0.35	Pyruvate kinase OS=Homo sapiens GN=PKM PE=1 SV=1
36	1	H0YFA4	287	21268	3	0.52	Cysteine-rich protein 2 (Fragment) OS=Homo sapiens GN=CRIP2 PE=1 SV=1
37	1	Q9UHB6	249	85630	7	0.28	LIM domain and actin-binding protein 1 OS=Homo sapiens GN=LIMA1 PE=1 SV=1
38	1	A2A3R5	230	25067	2	0.27	40S ribosomal protein S6 OS=Homo sapiens GN=RPS6 PE=1 SV=1
39	1	B5MCX3	230	37145	3	0.27	Septin-2 OS=Homo sapiens GN=SEPT2 PE=1 SV=1
40	1	A0A0B4J1R6	227	50335	3	0.2	Transketolase OS=Homo sapiens GN=TKT PE=1 SV=1
41	1	Q9BR76	211	54885	3	0.18	Coronin-1B OS=Homo sapiens GN=CORO1B PE=1 SV=1
42	1	A0A0A0MSI0	195	19135	3	0.59	Peroxiredoxin-1 (Fragment) OS=Homo sapiens GN=PRDX1 PE=1 SV=1
43	1	A0A0D9SGF6	195	288226	4	0.04	Spectrin alpha chain, non-erythrocytic 1 OS=Homo sapiens GN=SPTAN1 PE=1 SV=1
44	1	P05141	193	33059	6	0.72	ADP/ATP translocase 2 OS=Homo sapiens GN=SLC25A5 PE=1 SV=7
45	1	E7EX29	190	28190	5	0.7	14-3-3 protein zeta/delta (Fragment) OS=Homo sapiens GN=YWHAZ PE=1 SV=1
45	2	P61981	159	28456	5	0.69	14-3-3 protein gamma OS=Homo sapiens GN=YWHAG PE=1 SV=2
45	3	P62258	156	29326	6	0.85	14-3-3 protein epsilon OS=Homo sapiens GN=YWHAE PE=1 SV=1
45	4	Q04917	69	28372	3	0.37	14-3-3 protein eta OS=Homo sapiens GN=YWHAH PE=1 SV=4
45	5	E9PG15	65	17209	3	0.67	14-3-3 protein theta (Fragment) OS=Homo sapiens GN=YWHAQ PE=1 SV=1
45	6	A0A0J9YWE8	64	17627	2	0.4	14-3-3 protein beta/alpha OS=Homo sapiens GN=YWHAB PE=1 SV=1
46	1	U3KQK0	182	18792	3	0.88	Histone H2B OS=Homo sapiens GN=HIST1H2BN PE=1 SV=1
47	1	A0A1B0GV68	172	88502	1	0.04	FERM, RhoGEF and pleckstrin domain-containing protein 1 OS=Homo sapiens GN=FARP1 PE=1 SV=1
48	1	P31146	168	51678	6	0.42	Coronin-1A OS=Homo sapiens GN=CORO1A PE=1 SV=4
49	1	H0Y5J4	165	40475	2	0.16	Drebrin-like protein (Fragment) OS=Homo sapiens GN=DBNL PE=1 SV=1
50	1	P81605	157	11391	2	0.65	Dermcidin OS=Homo sapiens GN=DCD PE=1 SV=2
51	1	Q5JR95	140	22094	3	0.5	40S ribosomal protein S8 OS=Homo sapiens GN=RPS8 PE=1 SV=1
52	1	A0A087WUZ3	139	275457	6	0.07	Spectrin beta chain OS=Homo sapiens GN=SPTBN1 PE=1 SV=1
53	1	Q9H6S3	134	81197	2	0.08	Epidermal growth factor receptor kinase substrate 8-like protein 2 OS=Homo sapiens GN=EPS8L2 PE=1 SV=2
54	1	P62701	134	29807	3	0.35	40S ribosomal protein S4, X isoform OS=Homo sapiens GN=RPS4X PE=1 SV=2
55	1	P62937	134	18229	3	0.91	Peptidyl-prolyl cis-trans isomerase A OS=Homo sapiens GN=PPIA PE=1 SV=2
56	1	P50991	129	58401	3	0.17	T-complex protein 1 subunit delta OS=Homo sapiens GN=CCT4 PE=1 SV=4
57	1	A0A0U1RR32	123	18470	1	0.17	Histone H2A OS=Homo sapiens GN=hCG_2039566 PE=3 SV=1
58	1	H0Y8W2	116	30871	2	0.21	Receptor of-activated protein C kinase 1 (Fragment) OS=Homo sapiens GN=RACK1 PE=1 SV=1
59	1	O14818	116	28041	3	0.38	Proteasome subunit alpha type-7 OS=Homo sapiens GN=PSMA7 PE=1 SV=1
60	1	H0YEN5	110	21426	3	0.51	40S ribosomal protein S2 (Fragment) OS=Homo sapiens GN=RPS2 PE=1 SV=1
61	1	Q01518	110	52325	4	0.26	Adenylyl cyclase-associated protein 1 OS=Homo sapiens GN=CAP1 PE=1 SV=5
62	1	P35579	105	227646	5	0.07	Myosin-9 OS=Homo sapiens GN=MYH9 PE=1 SV=4
63	1	E7EN95	101	258059	4	0.05	Filamin-B OS=Homo sapiens GN=FLNB PE=1 SV=1
64	1	A0A075B7A0	99	16245	1	0.2	60S ribosomal protein L18 OS=Homo sapiens GN=RPL18 PE=1 SV=1
65	1	E9PMV1	99	80959	1	0.04	Plectin (Fragment) OS=Homo sapiens GN=PLEC PE=1 SV=1
66	1	P26641	95	50429	3	0.2	Elongation factor 1-gamma OS=Homo sapiens GN=EEF1G PE=1 SV=3
67	1	P11137	91	199860	1	0.02	Microtubule-associated protein 2 OS=Homo sapiens GN=MAP2 PE=1 SV=4
68	1	M0R1V7	89	7128	2	1.18	Ubiquitin-60S ribosomal protein L40 (Fragment) OS=Homo sapiens GN=UBA52 PE=1 SV=1
69	1	P60842	83	46353	2	0.14	Eukaryotic initiation factor 4A-I OS=Homo sapiens GN=EIF4A1 PE=1 SV=1
70	1	A0A0A6YYG9	82	72699	2	0.09	Protein ARPC4-TTLL3 OS=Homo sapiens GN=ARPC4-TTLL3 PE=4 SV=1
71	1	A0A0C4DG17	82	33464	1	0.09	40S ribosomal protein SA OS=Homo sapiens GN=RPSA PE=1 SV=1
72	1	A0A0J9YXZ5	81	136489	2	0.05	Ras GTPase-activating-like protein IQGAP1 OS=Homo sapiens GN=IQGAP1 PE=1 SV=1
73	1	A0A0A0MTS2	73	65012	2	0.1	Glucose-6-phosphate isomerase (Fragment) OS=Homo sapiens GN=GPI PE=1 SV=1
74	1	A8MUD9	73	24474	1	0.13	60S ribosomal protein L7 OS=Homo sapiens GN=RPL7 PE=1 SV=1
75	1	Q96QK1	70	92447	2	0.07	Vacuolar protein sorting-associated protein 35 OS=Homo sapiens GN=VPS35 PE=1 SV=2
76	1	A0A0A0MRM8	65	146293	1	0.02	Unconventional myosin-VI OS=Homo sapiens GN=MYO6 PE=1 SV=1
77	1	O75083	64	66836	2	0.1	WD repeat-containing protein 1 OS=Homo sapiens GN=WDR1 PE=1 SV=4
78	1	Q02539	62	21829	1	0.15	Histone H1.1 OS=Homo sapiens GN=HIST1H1A PE=1 SV=3
79	1	P09496-2	60	23704	1	0.13	Isoform Non-brain of Clathrin light chain A OS=Homo sapiens GN=CLTA
80	1	F5GWF6	60	57170	1	0.05	T-complex protein 1 subunit beta OS=Homo sapiens GN=CCT2 PE=1 SV=2
81	1	A0A087X142	57	49667	1	0.06	Septin-8 OS=Homo sapiens GN=SEPT8 PE=1 SV=1
82	1	H0Y7A7	56	20863	1	0.15	Calmodulin (Fragment) OS=Homo sapiens GN=CALM2 PE=1 SV=1
83	1	E9PKK0	55	26171	2	0.26	182 kDa tankyrase-1-binding protein OS=Homo sapiens GN=TNKS1BP1 PE=1 SV=1
84	1	I3L1P8	55	32333	2	0.2	Mitochondrial 2-oxoglutarate/malate carrier protein (Fragment) OS=Homo sapiens GN=SLC25A11 PE=1 SV=1
85	1	A0A0U1RRM6	54	87689	2	0.07	Protein enabled homolog OS=Homo sapiens GN=ENAH PE=1 SV=1
86	1	A0A1B0GU03	54	63688	2	0.1	Uncharacterized protein OS=Homo sapiens PE=1 SV=1
87	1	Q5T8U2	54	16700	1	0.19	60S ribosomal protein L7a OS=Homo sapiens GN=RPL7A PE=1 SV=1
88	1	O75592	53	517856	1	0.01	E3 ubiquitin-protein ligase MYCBP2 OS=Homo sapiens GN=MYCBP2 PE=1 SV=3
89	1	E7EQV9	53	20611	2	0.33	Ribosomal protein L15 (Fragment) OS=Homo sapiens GN=RPL15 PE=1 SV=1
90	1	F5GXG4	50	16072	1	0.2	Serine/threonine-protein phosphatase PGAM5, mitochondrial OS=Homo sapiens GN=PGAM5 PE=1 SV=1
91	1	F8VVM2	50	36537	1	0.09	Phosphate carrier protein, mitochondrial OS=Homo sapiens GN=SLC25A3 PE=1 SV=1
92	1	B4DEV8	50	18674	1	0.17	Proteasome subunit alpha type OS=Homo sapiens PE=2 SV=1
93	1	P53396	49	121674	1	0.03	ATP-citrate synthase OS=Homo sapiens GN=ACLY PE=1 SV=3
94	1	E9PKZ0	49	22603	2	0.3	60S ribosomal protein L8 (Fragment) OS=Homo sapiens GN=RPL8 PE=1 SV=1
95	1	G3V2L5	48	9353	1	0.36	Ubiquinone biosynthesis monooxygenase COQ6, mitochondrial OS=Homo sapiens GN=COQ6 PE=1 SV=1
96	1	P00491	48	32325	1	0.1	Purine nucleoside phosphorylase OS=Homo sapiens GN=PNP PE=1 SV=2
97	1	H0YKU1	46	20946	1	0.15	Tropomodulin-3 (Fragment) OS=Homo sapiens GN=TMOD3 PE=1 SV=1
98	1	B4DUR8	46	56152	1	0.06	T-complex protein 1 subunit gamma OS=Homo sapiens GN=CCT3 PE=1 SV=1
99	1	H7C597	45	26382	2	0.25	Staphylococcal nuclease domain-containing protein 1 (Fragment) OS=Homo sapiens GN=SND1 PE=1 SV=1
100	1	Q9UGT4	45	91746	1	0.03	Sushi domain-containing protein 2 OS=Homo sapiens GN=SUSD2 PE=1 SV=1
101	1	P40227	41	58444	1	0.05	T-complex protein 1 subunit zeta OS=Homo sapiens GN=CCT6A PE=1 SV=3
102	1	H0Y704	40	48338	1	0.06	Zinc finger protein 185 (Fragment) OS=Homo sapiens GN=ZNF185 PE=1 SV=2
103	1	O00151	40	36505	1	0.09	PDZ and LIM domain protein 1 OS=Homo sapiens GN=PDLIM1 PE=1 SV=4
104	1	B4DEB1	40	14158	1	0.23	Histone H3 OS=Homo sapiens GN=H3F3A PE=1 SV=1
105	1	Q9Y6U3	37	80895	1	0.04	Adseverin OS=Homo sapiens GN=SCIN PE=1 SV=4
106	1	P26373	36	24304	1	0.13	60S ribosomal protein L13 OS=Homo sapiens GN=RPL13 PE=1 SV=4
107	1	E5RFI3	35	14596	1	0.22	Serine/threonine-protein phosphatase (Fragment) OS=Homo sapiens GN=PPP2CB PE=3 SV=1
108	1	A0A087WVI1	34	35088	1	0.09	PDZ and LIM domain protein 2 OS=Homo sapiens GN=PDLIM2 PE=1 SV=1
109	1	P60174	33	31057	2	0.21	Triosephosphate isomerase OS=Homo sapiens GN=TPI1 PE=1 SV=3
110	1	J3KT29	33	13241	1	0.25	60S ribosomal protein L23 OS=Homo sapiens GN=RPL23 PE=1 SV=1
111	1	Q15404	32	31521	1	0.1	Ras suppressor protein 1 OS=Homo sapiens GN=RSU1 PE=1 SV=3
112	1	P55072	32	89950	1	0.03	Transitional endoplasmic reticulum ATPase OS=Homo sapiens GN=VCP PE=1 SV=4
113	1	P28066	32	26565	1	0.12	Proteasome subunit alpha type-5 OS=Homo sapiens GN=PSMA5 PE=1 SV=3
114	1	M0QYS1	31	24258	1	0.13	60S ribosomal protein L13a (Fragment) OS=Homo sapiens GN=RPL13A PE=1 SV=2
115	1	K7EJP1	30	15258	1	0.21	ATP synthase subunit alpha, mitochondrial (Fragment) OS=Homo sapiens GN=ATP5A1 PE=1 SV=8
116	1	Q969L2	30	19341	1	0.17	Protein MAL2 OS=Homo sapiens GN=MAL2 PE=1 SV=1
117	1	P05023	30	114135	2	0.05	Sodium/potassium-transporting ATPase subunit alpha-1 OS=Homo sapiens GN=ATP1A1 PE=1 SV=1
118	1	F8VWS0	29	30608	1	0.1	60S acidic ribosomal protein P0 OS=Homo sapiens GN=RPLP0 PE=1 SV=1
119	1	Q9Y272	29	32021	1	0.1	Dexamethasone-induced Ras-related protein 1 OS=Homo sapiens GN=RASD1 PE=1 SV=1
120	1	A0A087WWY3	29	248149	2	0.02	Filamin-A OS=Homo sapiens GN=FLNA PE=1 SV=1
121	1	Q5M9N0	28	127575	2	0.05	Coiled-coil domain-containing protein 158 OS=Homo sapiens GN=CCDC158 PE=2 SV=2
122	1	H0Y5Z0	28	12547	1	0.26	Interleukin-2 receptor subunit alpha (Fragment) OS=Homo sapiens GN=IL2RA PE=4 SV=1
123	1	A0A024R571	28	61945	1	0.05	EH domain-containing protein 1 OS=Homo sapiens GN=EHD1 PE=1 SV=1
124	1	P00966	27	46786	1	0.07	Argininosuccinate synthase OS=Homo sapiens GN=ASS1 PE=1 SV=2
125	1	H3BN50	27	24442	1	0.13	Na(+)/H(+) exchange regulatory cofactor NHE-RF2 (Fragment) OS=Homo sapiens GN=SLC9A3R2 PE=1 SV=1
126	1	Q6ULP2	27	102935	1	0.03	Aftiphilin OS=Homo sapiens GN=AFTPH PE=1 SV=2
127	1	G3XAM7	27	93576	2	0.07	Catenin (Cadherin-associated protein), alpha 1, 102kDa, isoform CRA_a OS=Homo sapiens GN=CTNNA1 PE=1 SV=1
128	1	J3KQE5	26	27027	1	0.12	GTP-binding nuclear protein Ran (Fragment) OS=Homo sapiens GN=RAN PE=1 SV=1
129	1	B4DTR1	25	109668	1	0.03	Receptor protein-tyrosine kinase OS=Homo sapiens GN=ERBB2 PE=1 SV=1
130	1	P39900	25	54138	1	0.06	Macrophage metalloelastase OS=Homo sapiens GN=MMP12 PE=1 SV=1
131	1	Q9UGL1-2	24	182544	1	0.02	Isoform 2 of Lysine-specific demethylase 5B OS=Homo sapiens GN=KDM5B
132	1	A0A0C4DGK4	24	44155	1	0.07	Neurexin-3-beta OS=Homo sapiens GN=NRXN3 PE=1 SV=1
133	1	Q14690	24	209939	1	0.01	Protein RRP5 homolog OS=Homo sapiens GN=PDCD11 PE=1 SV=3
134	1	F5H4A0	23	6680	1	0.51	DENN domain-containing protein 5B OS=Homo sapiens GN=DENND5B PE=1 SV=1
135	1	A0A087WV50	23	20824	1	0.15	Sentrin-specific protease 3 (Fragment) OS=Homo sapiens GN=SENP3 PE=4 SV=1
136	1	P78345	22	32043	1	0.1	Ribonuclease P protein subunit p38 OS=Homo sapiens GN=RPP38 PE=1 SV=2
137	1	Q13111	22	108057	1	0.03	Chromatin assembly factor 1 subunit A OS=Homo sapiens GN=CHAF1A PE=1 SV=2
138	1	G3XAL0	22	24921	1	0.13	Malate dehydrogenase OS=Homo sapiens GN=MDH2 PE=1 SV=1
139	1	A0A0J9YVZ0	21	34403	1	0.09	Putative speedy protein E16 OS=Homo sapiens GN=SPDYE16 PE=4 SV=1
140	1	P00558	21	44985	1	0.07	Phosphoglycerate kinase 1 OS=Homo sapiens GN=PGK1 PE=1 SV=3
141	1	Q6V0I7	21	546285	1	0.01	Protocadherin Fat 4 OS=Homo sapiens GN=FAT4 PE=1 SV=2
142	1	E9PI26	21	20676	1	0.15	General transcription factor IIH subunit 1 OS=Homo sapiens GN=GTF2H1 PE=1 SV=1
143	1	Q13123	21	65676	1	0.05	Protein Red OS=Homo sapiens GN=IK PE=1 SV=3
144	1	M0QXB4	20	37072	1	0.08	Coatomer protein complex, subunit epsilon, isoform CRA_g OS=Homo sapiens GN=COPE PE=1 SV=1
145	1	J3KSY7	20	25804	1	0.12	Protein CASC3 (Fragment) OS=Homo sapiens GN=CASC3 PE=1 SV=1
146	1	H3BNV2	19	28533	1	0.11	NAD(P)H dehydrogenase [quinone] 1 OS=Homo sapiens GN=NQO1 PE=1 SV=1
147	1	A6NDH6	18	35842	1	0.09	Olfactory receptor 5H15 OS=Homo sapiens GN=OR5H15 PE=3 SV=1
148	1	G3V295	18	23226	1	0.14	Proteasome subunit alpha type OS=Homo sapiens GN=PSMA6 PE=1 SV=1
149	1	H0YI54	18	5164	1	0.67	Keratin, type II cytoskeletal 78 (Fragment) OS=Homo sapiens GN=KRT78 PE=4 SV=2
150	1	H0Y901	18	21517	1	0.15	Ladinin-1 (Fragment) OS=Homo sapiens GN=LAD1 PE=1 SV=1
151	1	B1ALC0	18	14855	1	0.22	Actin-related protein 2/3 complex subunit 5 OS=Homo sapiens GN=ARPC5 PE=1 SV=1
152	1	Q5QPE1	18	28722	1	0.11	Protein transport protein Sec23B (Fragment) OS=Homo sapiens GN=SEC23B PE=1 SV=1
153	1	Q8IVT2	18	75482	1	0.04	Mitotic interactor and substrate of PLK1 OS=Homo sapiens GN=MISP PE=1 SV=1
154	1	Q6ZR19	18	157564	1	0.02	Receptor-type tyrosine-protein phosphatase beta (Fragment) OS=Homo sapiens GN=PTPRB PE=1 SV=1
155	1	A0A075B7C0	17	22069	1	0.14	Calpain small subunit 1 (Fragment) OS=Homo sapiens GN=CAPNS1 PE=1 SV=1
156	1	H0YJG9	17	17631	1	0.18	Dehydrogenase/reductase SDR family member 2, mitochondrial (Fragment) OS=Homo sapiens GN=DHRS2 PE=1 SV=1
157	1	F8WEU6	17	7931	1	0.43	Myelin basic protein OS=Homo sapiens GN=MBP PE=1 SV=1
158	1	F8VSL7	17	18858	1	0.17	Erythrocyte band 7 integral membrane protein OS=Homo sapiens GN=STOM PE=1 SV=1
159	1	H7BY10	17	17849	1	0.18	60S ribosomal protein L23a (Fragment) OS=Homo sapiens GN=RPL23A PE=1 SV=1
160	1	Q86VE0	16	42654	1	0.07	Myb-related transcription factor, partner of profilin OS=Homo sapiens GN=MYPOP PE=1 SV=2
161	1	Q4L180	16	130928	1	0.02	Filamin A-interacting protein 1-like OS=Homo sapiens GN=FILIP1L PE=1 SV=2
162	1	H0Y8Z5	15	9267	1	0.36	Max dimerization protein 4 (Fragment) OS=Homo sapiens GN=MXD4 PE=4 SV=1
163	1	Q9UBF2	15	98700	1	0.03	Coatomer subunit gamma-2 OS=Homo sapiens GN=COPG2 PE=1 SV=1
164	1	A0A0A0MQW3	14	45316	1	0.07	Serpin B13 OS=Homo sapiens GN=SERPINB13 PE=1 SV=1
165	1	A0A087WUV6	14	121782	1	0.03	AT-rich interactive domain-containing protein 1A OS=Homo sapiens GN=ARID1A PE=1 SV=1
